# Supplementary material for: Geographical distribution of mobile genetic elements in microbial communities along the Yucatan coast
Source: PLoS One. 2024 Apr 29;19(4):e0301642. doi: 10.1371/journal.pone.0301642 (PMC11057721; doi:10.1371/journal.pone.0301642)
Supplement: S2 Table — (XLSX) [file pone.0301642.s002.xlsx]

## Sheet: S2_Table
S2 Table. Transcripts identified as MGE at the Palmar site using the MGEfams database v0.5 and mobileOG-db database.
Trinity_ID	MGE	Pfam_MGE	MGEfams_annotation	mobileOG-db_protein_families	MobileOG-db_annotation	domain score	Uniprot_annotation	Uniprot	KEGG_annotation	Specie	TPM
TRINITY_DN34764_c0_g1_i1	TIGR02768	TIGR02768	conjugative	Stability/Transfer/Defense	TraA_Ti: Ti-type conjugative transfer relaxase TraA	27.6	sp|P04993|RECD_ECOLI	P04993	ecj:JW2787	ECOLI	0.586667
TRINITY_DN49597_c0_g2_i1	rve	PF00665.27	Integrase	Integration/excision	Integrase core domain	81.4	sp|Q47718|INSO2_ECOLI	Q47718		ECOLI	0.05
TRINITY_DN60626_c0_g1_i1	Phage_integrase	PF00589.23	integrase	Integration/excision	Phage integrase family	45.6	sp|P32053|INTA_ECOLI	P32053	eco:b2622	ECOLI	0.01
TRINITY_DN49949_c0_g1_i1	TIGR03453	TIGR03453	plasmid	Phage	partition_RepA: plasmid partitioning protein RepA	101.8	sp|Q8DB67|CHEB1_VIBVU	Q8DB67	vvu:VV1_1956	VIBVU	0.963333
TRINITY_DN49340_c0_g1_i2	TIGR03453	TIGR03453	plasmid	Phage	partition_RepA: plasmid partitioning protein RepA	125.3	sp|P07620|PARA_ECOLX	P07620		ECOLX	0.6
TRINITY_DN49018_c0_g1_i1	TIGR02525	TIGR02525	plasmid	Phage	plasmid_TraJ: plasmid transfer ATPase TraJ	93.2	sp|P37093|GSPE_VIBCH	P37093	vch:VC_2732	VIBCH	0.43
TRINITY_DN80439_c0_g1_i1	TIGR02525	TIGR02525	plasmid	Phage	plasmid_TraJ: plasmid transfer ATPase TraJ	29.7	sp|G3XCX3|PILU_PSEAE	G3XCX3	pae:PA0396	PSEAE	0.42
TRINITY_DN49575_c0_g1_i8	TIGR03453	TIGR03453	plasmid	Phage	partition_RepA: plasmid partitioning protein RepA	40.8	sp|P37522|SOJ_BACSU	P37522	bsu:BSU40970	BACSU	0.32
TRINITY_DN59206_c0_g1_i1	TIGR02525	TIGR02525	plasmid	Phage	plasmid_TraJ: plasmid transfer ATPase TraJ	90.6	sp|P24559|PILT_PSEAE	P24559	pae:PA0395	PSEAE	0.266667
TRINITY_DN88938_c0_g1_i1	TIGR03454	TIGR03454	plasmid	Phage	partition_RepB: plasmid partitioning protein RepB	72.1	sp|B8GW30|PARB_CAUVN	B8GW30	ccs:CCNA_03868	CAUVN	0.183333
TRINITY_DN49957_c0_g1_i6	TIGR03453	TIGR03453	plasmid	Phage	partition_RepA: plasmid partitioning protein RepA	68.5	sp|Q7MIQ5|CHEB1_VIBVY	Q7MIQ5	vvy:VV2460	VIBVY	0.12
TRINITY_DN48533_c1_g1_i1	TIGR02525	TIGR02525	plasmid	Phage	plasmid_TraJ: plasmid transfer ATPase TraJ	140.5	sp|P24559|PILT_PSEAE	P24559		PSEAE	0.0866667
TRINITY_DN4658_c0_g1_i1	TIGR03454	TIGR03454	plasmid	Phage	partition_RepB: plasmid partitioning protein RepB	41.1	sp|Q9KNG7|PARB_VIBCH	Q9KNG7	vch:VC_2772	VIBCH	0.0433333
TRINITY_DN52075_c0_g1_i1	TIGR02525	TIGR02525	plasmid	Phage	plasmid_TraJ: plasmid transfer ATPase TraJ	86.9	sp|Q1D098|PILB_MYXXD	Q1D098	mxa:MXAN_5788	MYXXD	0.0266667
TRINITY_DN47377_c0_g1_i1	TIGR02525	TIGR02525	plasmid	Phage	plasmid_TraJ: plasmid transfer ATPase TraJ	53.5	sp|P37093|GSPE_VIBCH	P37093		VIBCH	0.0166667
TRINITY_DN49575_c0_g1_i7	TIGR03453	TIGR03453	plasmid	Phage	partition_RepA: plasmid partitioning protein RepA	40.8	sp|P37522|SOJ_BACSU	P37522		BACSU	0.0133333
TRINITY_DN50047_c3_g3_i3	TIGR03454	TIGR03454	plasmid	Phage	partition_RepB: plasmid partitioning protein RepB	60.9	sp|Q9KNG7|PARB_VIBCH	Q9KNG7		VIBCH	0.01
TRINITY_DN48601_c0_g2_i1	TIGR02224	TIGR02224	recombinase	Replication/Recombination/Repair	recomb_XerC: tyrosine recombinase XerC	263.8	sp|Q7MQB9|XERC_VIBVY	Q7MQB9	vvy:VV0089	VIBVY	0.583333
TRINITY_DN18215_c0_g1_i1	TIGR02224	TIGR02224	recombinase	Replication/Recombination/Repair	recomb_XerC: tyrosine recombinase XerC	250	sp|Q87KJ6|XERC_VIBPA	Q87KJ6	vpa:VP2981	VIBPA	0.253333
TRINITY_DN49474_c0_g3_i1	TIGR02225	TIGR02225	recombinase	Replication/Recombination/Repair	recomb_XerD: tyrosine recombinase XerD	182	sp|Q7MNQ0|XERD_VIBVY	Q7MNQ0	vvy:VV0665	VIBVY	0.0866667
TRINITY_DN49474_c0_g2_i1	TIGR02225	TIGR02225	recombinase	Replication/Recombination/Repair	recomb_XerD: tyrosine recombinase XerD	372.6	sp|Q7MNQ0|XERD_VIBVY	Q7MNQ0		VIBVY	0.0266667
TRINITY_DN49474_c0_g3_i2	TIGR02225	TIGR02225	recombinase	Replication/Recombination/Repair	recomb_XerD: tyrosine recombinase XerD	182	sp|Q7MNQ0|XERD_VIBVY	Q7MNQ0		VIBVY	0.0166667
TRINITY_DN49527_c1_g3_i1	TIGR00615	TIGR00615	recombination	Replication/Recombination/Repair	recR: recombination protein RecR	160.1	sp|P74876|DPO3X_SALTY	P74876	stm:STM0484	SALTY	1.07
TRINITY_DN49088_c0_g1_i1	Sua5_yciO_yrdC	PF01300.19	recombination	Replication/Recombination/Repair	Telomere recombination	66.2	sp|P45103|Y1198_HAEIN	P45103	hin:HI_1198	HAEIN	0.88
TRINITY_DN41486_c0_g1_i1	Sua5_yciO_yrdC	PF01300.19	recombination	Replication/Recombination/Repair	Telomere recombination	145.5	sp|P0AFR6|YCIO_SHIFL	P0AFR6	sfl:SF1270	SHIFL	0.853333
TRINITY_DN20335_c0_g1_i1	TIGR00615	TIGR00615	recombination	Replication/Recombination/Repair	recR: recombination protein RecR	199.6	sp|A7MUE4|RECR_VIBCB	A7MUE4	vha:VIBHAR_03085	VIBCB	0.223333
TRINITY_DN17418_c0_g1_i1	Sua5_yciO_yrdC	PF01300.19	recombination	Replication/Recombination/Repair	Telomere recombination	100.9	sp|P0AFR6|YCIO_SHIFL	P0AFR6		SHIFL	0.196667
TRINITY_DN39901_c0_g1_i1	RecA	PF00154.22	recombination	Replication/Recombination/Repair	recA bacterial DNA recombination protein	116.4	sp|Q87LR1|RECA_VIBPA	Q87LR1	vpa:VP2550	VIBPA	0.13
TRINITY_DN43291_c0_g1_i2	Sua5_yciO_yrdC	PF01300.19	recombination	Replication/Recombination/Repair	Telomere recombination	79	sp|Q87KE2|TSAC_VIBPA	Q87KE2	vpa:VP3035	VIBPA	0.113333
TRINITY_DN49255_c2_g1_i1	TIGR02237	TIGR02237	recombination	Replication/Recombination/Repair	recomb_radB: DNA repair and recombination protein RadB	39.6	sp|P24554|RADA_ECOLI	P24554	ecj:JW4352	ECOLI	0.0433333
TRINITY_DN44960_c0_g1_i1	DDE_Tnp_1	PF01609.22	Transposase	Integration/excision	Transposase DDE domain	45.7	sp|P03835|INSG_ECOLI	P03835	ecj:JW5767	ECOLI	0.973333
TRINITY_DN42004_c0_g1_i1	DDE_Tnp_1	PF01609.22	Transposase	Integration/excision	Transposase DDE domain	44	sp|P03835|INSG_ECOLI	P03835		ECOLI	0.466667
TRINITY_DN49597_c0_g1_i2	DDE_Tnp_IS66	PF03050.15	Transposase	Integration/excision	Transposase IS66 family	275.3	sp|P55504|Y4JD_SINFN	P55504	rhi:NGR_a03120	SINFN	0.366667
TRINITY_DN49375_c1_g1_i7	zf-IS66	PF13005.8	transposase	Integration/excision	zinc-finger binding domain of transposase IS66	62.5	sp|P55504|Y4JD_SINFN	P55504		SINFN	0.31
TRINITY_DN49640_c1_g1_i9	DDE_Tnp_1	PF01609.22	Transposase	Integration/excision	Transposase DDE domain	63	sp|P28912|YHHI_ECOLI	P28912	ecj:JW3451	ECOLI	0.26
TRINITY_DN27854_c0_g1_i1	DDE_Tnp_1_6	PF13751.7	Transposase	Integration/excision	Transposase DDE domain	88.4	sp|P27675|GLNQ_GEOSE	P27675		GEOSE	0.233333
TRINITY_DN49597_c0_g1_i4	DDE_Tnp_IS66	PF03050.15	Transposase	Integration/excision	Transposase IS66 family	202.2	sp|P55504|Y4JD_SINFN	P55504		SINFN	0.193333
TRINITY_DN49640_c1_g1_i6	DDE_Tnp_1	PF01609.22	Transposase	Integration/excision	Transposase DDE domain	63	sp|P75741|YBFL_ECOLI	P75741		ECOLI	0.19
TRINITY_DN49640_c1_g1_i5	DDE_Tnp_1	PF01609.22	Transposase	Integration/excision	Transposase DDE domain	29.4	sp|P28917|YDCC_ECOLI	P28917	ecj:JW1455	ECOLI	0.116667
TRINITY_DN41236_c0_g1_i1	DDE_Tnp_1_5	PF13737.7	Transposase	Integration/excision	Transposase DDE domain	149.4	sp|P03009|TRA2_ECOLX	P03009		ECOLX	0.113333
TRINITY_DN33084_c0_g1_i1	Nterm_IS4	PF13006.8	transposase	Integration/excision	Insertion element 4 transposase N-terminal	94.4	sp|P03835|INSG_ECOLI	P03835		ECOLI	0.106667
TRINITY_DN49640_c1_g1_i7	DDE_Tnp_1	PF01609.22	Transposase	Integration/excision	Transposase DDE domain	63	sp|P28912|YHHI_ECOLI	P28912		ECOLI	0.09
TRINITY_DN49640_c1_g1_i12	DDE_Tnp_1	PF01609.22	Transposase	Integration/excision	Transposase DDE domain	25.4	sp|Q8X7R5|YNCI_ECO57	Q8X7R5	ecs:ECs_0245	ECO57	0.09
TRINITY_DN56933_c0_g1_i1	DDE_Tnp_IS66	PF03050.15	Transposase	Integration/excision	Transposase IS66 family	105.7	sp|P55504|Y4JD_SINFN	P55504		SINFN	0.0833333
TRINITY_DN49597_c0_g1_i3	DDE_Tnp_IS66	PF03050.15	Transposase	Integration/excision	Transposase IS66 family	195	sp|P55504|Y4JD_SINFN	P55504		SINFN	0.0766667
TRINITY_DN49597_c0_g2_i5	HTH_Tnp_1	PF01527.21	Transposase	Integration/excision	Transposase	60.8	sp|Q47718|INSO2_ECOLI	Q47718		ECOLI	0.0533333
TRINITY_DN49420_c0_g3_i8	DDE_Tnp_1	PF01609.22	Transposase	Integration/excision	Transposase DDE domain	38.2	sp|P28917|YDCC_ECOLI	P28917		ECOLI	0.0366667
TRINITY_DN20822_c0_g1_i1	DDE_Tnp_1_5	PF13737.7	Transposase	Integration/excision	Transposase DDE domain	129.9	sp|P03009|TRA2_ECOLX	P03009		ECOLX	0.0366667
TRINITY_DN49420_c0_g3_i6	DDE_Tnp_1	PF01609.22	Transposase	Integration/excision	Transposase DDE domain	38.2	sp|Q9KN00|CSPA_VIBCH	Q9KN00	vch:VC_A0166	VIBCH	0.0133333
TRINITY_DN49640_c1_g1_i8	DDE_Tnp_1	PF01609.22	Transposase	Integration/excision	Transposase DDE domain	39.6	sp|P28912|YHHI_ECOLI	P28912		ECOLI	0.00333333
