# Supplementary material for: Geographical distribution of mobile genetic elements in microbial communities along the Yucatan coast
Source: PLoS One. 2024 Apr 29;19(4):e0301642. doi: 10.1371/journal.pone.0301642 (PMC11057721; doi:10.1371/journal.pone.0301642)
Supplement: S3 Table — (XLSX) [file pone.0301642.s003.xlsx]

## Sheet: S3_Table
S3 Table.Transcripts identified as MGE at the Sisal site using the MGEfams database v0.5 and mobileOG-db database
Trinity_ID	MGE	Pfam_MGE	MGEfams_annotation	mobileOG-db_protein_families	MobileOG-db_annotation	domain score	Uniprot_annotation	Uniprot	KEGG_annotation	Specie	TPM
TRINITY_DN43501_c0_g1_i1	TIGR02782	TIGR02782	conjugative	Stability/Transfer/Defense	TrbB_P: P-type conjugative transfer ATPase TrbB	112.2	sp|P9WMT3|Y3659_MYCTU	P9WMT3	mtu:Rv3659c	MYCTU	0.12
TRINITY_DN18816_c0_g1_i1	rve	PF00665.27	Integrase	Integration/excision	Integrase core domain	32.6	sp|Q51761|TRA2_PSEFL	Q51761		PSEFL	0.233333
TRINITY_DN60626_c0_g1_i1	Phage_integrase	PF00589.23	integrase	Integration/excision	Phage integrase family	45.6	sp|P32053|INTA_ECOLI	P32053	ecj:JW2602	ECOLI	0.13
TRINITY_DN49597_c0_g2_i1	rve	PF00665.27	Integrase	Integration/excision	Integrase core domain	81.4	sp|Q47718|INSO2_ECOLI	Q47718		ECOLI	0.0433333
TRINITY_DN49597_c0_g2_i4	rve	PF00665.27	Integrase	Integration/excision	Integrase core domain	81.4	sp|Q47718|INSO2_ECOLI	Q47718		ECOLI	0.0233333
TRINITY_DN50047_c3_g3_i2	TIGR03454	TIGR03454	plasmid	Phage	partition_RepB: plasmid partitioning protein RepB	60.9	sp|Q9KNG7|PARB_VIBCH	Q9KNG7	vch:VC_2772	VIBCH	1.41
TRINITY_DN50047_c3_g3_i3	TIGR03454	TIGR03454	plasmid	Phage	partition_RepB: plasmid partitioning protein RepB	60.9	sp|Q9KNG7|PARB_VIBCH	Q9KNG7		VIBCH	0.436667
TRINITY_DN49018_c0_g2_i1	TIGR02525	TIGR02525	plasmid	Phage	plasmid_TraJ: plasmid transfer ATPase TraJ	93.3	sp|P37093|GSPE_VIBCH	P37093	vch:VC_2732	VIBCH	0.433333
TRINITY_DN46865_c0_g1_i1	TIGR02419	TIGR02419	plasmid	Phage	C4_traR_proteo: phage/conjugal plasmid C-4 type zinc finger protein, TraR family	37.2	sp|P0ABS4|DKSA_SHIFL	P0ABS4	sfx:S0140	SHIFL	0.403333
TRINITY_DN48533_c1_g1_i1	TIGR02525	TIGR02525	plasmid	Phage	plasmid_TraJ: plasmid transfer ATPase TraJ	140.5	sp|P24559|PILT_PSEAE	P24559	pae:PA0395	PSEAE	0.386667
TRINITY_DN49957_c0_g1_i6	TIGR03453	TIGR03453	plasmid	Phage	partition_RepA: plasmid partitioning protein RepA	68.5	sp|Q7MIQ5|CHEB1_VIBVY	Q7MIQ5	vvy:VV2460	VIBVY	0.383333
TRINITY_DN49766_c0_g1_i1	TIGR02525	TIGR02525	plasmid	Phage	plasmid_TraJ: plasmid transfer ATPase TraJ	92.9	sp|Q1D098|PILB_MYXXD	Q1D098	mxa:MXAN_5788	MYXXD	0.303333
TRINITY_DN46269_c0_g1_i1	TIGR03453	TIGR03453	plasmid	Phage	partition_RepA: plasmid partitioning protein RepA	113.9	sp|P37522|SOJ_BACSU	P37522	bsu:BSU40970	BACSU	0.3
TRINITY_DN43028_c0_g1_i1	PRiA4_ORF3	PF07929.12	Plasmid	Phage	Plasmid pRiA4b ORF-3-like protein	152.2	sp|P50361|Y4HQ_SINFN	P50361	rhi:NGR_a03330	SINFN	0.3
TRINITY_DN13355_c0_g1_i1	TIGR02525	TIGR02525	plasmid	Phage	plasmid_TraJ: plasmid transfer ATPase TraJ	45.6	sp|Q01566|GSPE_DICD3	Q01566	ddd:Dda3937_02416	DICD3	0.196667
TRINITY_DN25290_c0_g1_i1	TIGR03453	TIGR03453	plasmid	Phage	partition_RepA: plasmid partitioning protein RepA	49.4	sp|B8GW31|PARA_CAUVN	B8GW31	ccs:CCNA_03869	CAUVN	0.19
TRINITY_DN20902_c0_g1_i1	TraF	PF13728.7	plasmid	Phage	F plasmid transfer operon protein	29.2	sp|P0A4L2|THIO1_NOSSO	P0A4L2		NOSSO	0.156667
TRINITY_DN4658_c0_g1_i1	TIGR03454	TIGR03454	plasmid	Phage	partition_RepB: plasmid partitioning protein RepB	41.1	sp|Q9KNG7|PARB_VIBCH	Q9KNG7		VIBCH	0.143333
TRINITY_DN7745_c0_g1_i1	TIGR02525	TIGR02525	plasmid	Phage	plasmid_TraJ: plasmid transfer ATPase TraJ	168.1	sp|P24559|PILT_PSEAE	P24559		PSEAE	0.133333
TRINITY_DN49949_c0_g1_i1	TIGR03453	TIGR03453	plasmid	Phage	partition_RepA: plasmid partitioning protein RepA	101.8	sp|Q8DB67|CHEB1_VIBVU	Q8DB67	vvu:VV1_1956	VIBVU	0.12
TRINITY_DN21815_c0_g1_i1	TIGR02525	TIGR02525	plasmid	Phage	plasmid_TraJ: plasmid transfer ATPase TraJ	86.6	sp|G3XCX3|PILU_PSEAE	G3XCX3	pae:PA0396	PSEAE	0.106667
TRINITY_DN47377_c0_g1_i1	TIGR02525	TIGR02525	plasmid	Phage	plasmid_TraJ: plasmid transfer ATPase TraJ	53.5	sp|P37093|GSPE_VIBCH	P37093		VIBCH	0.0933333
TRINITY_DN20902_c0_g2_i1	TraF	PF13728.7	plasmid	Phage	F plasmid transfer operon protein	28.6	sp|P0A4L2|THIO1_NOSSO	P0A4L2		NOSSO	0.06
TRINITY_DN49575_c0_g1_i7	TIGR03453	TIGR03453	plasmid	Phage	partition_RepA: plasmid partitioning protein RepA	40.8	sp|P37522|SOJ_BACSU	P37522		BACSU	0.0333333
TRINITY_DN46826_c0_g1_i1	TIGR03453	TIGR03453	plasmid	Phage	partition_RepA: plasmid partitioning protein RepA	131.8	sp|P07620|PARA_ECOLX	P07620		ECOLX	0.02
TRINITY_DN43766_c0_g1_i2	TIGR02225	TIGR02225	recombinase	Replication/Recombination/Repair	recomb_XerD: tyrosine recombinase XerD	144.8	sp|Q7MNQ0|XERD_VIBVY	Q7MNQ0	vvy:VV0665	VIBVY	0.283333
TRINITY_DN49474_c0_g3_i2	TIGR02225	TIGR02225	recombinase	Replication/Recombination/Repair	recomb_XerD: tyrosine recombinase XerD	182	sp|Q7MNQ0|XERD_VIBVY	Q7MNQ0		VIBVY	0.27
TRINITY_DN48601_c0_g2_i2	TIGR02224	TIGR02224	recombinase	Replication/Recombination/Repair	recomb_XerC: tyrosine recombinase XerC	263.8	sp|Q7MQB9|XERC_VIBVY	Q7MQB9	vvy:VV0089	VIBVY	0.206667
TRINITY_DN49474_c0_g1_i1	TIGR02225	TIGR02225	recombinase	Replication/Recombination/Repair	recomb_XerD: tyrosine recombinase XerD	192.3	sp|Q7MNQ0|XERD_VIBVY	Q7MNQ0		VIBVY	0.2
TRINITY_DN49474_c0_g2_i1	TIGR02225	TIGR02225	recombinase	Replication/Recombination/Repair	recomb_XerD: tyrosine recombinase XerD	372.6	sp|Q7MNQ0|XERD_VIBVY	Q7MNQ0		VIBVY	0.126667
TRINITY_DN37414_c0_g1_i1	TIGR02224	TIGR02224	recombinase	Replication/Recombination/Repair	recomb_XerC: tyrosine recombinase XerC	107	sp|A7N0V8|XERC_VIBCB	A7N0V8	vha:VIBHAR_00307	VIBCB	0.123333
TRINITY_DN43766_c0_g1_i1	TIGR02225	TIGR02225	recombinase	Replication/Recombination/Repair	recomb_XerD: tyrosine recombinase XerD	182.5	sp|Q7MNQ0|XERD_VIBVY	Q7MNQ0		VIBVY	0.09
TRINITY_DN49474_c0_g3_i1	TIGR02225	TIGR02225	recombinase	Replication/Recombination/Repair	recomb_XerD: tyrosine recombinase XerD	182	sp|Q7MNQ0|XERD_VIBVY	Q7MNQ0		VIBVY	0.0333333
TRINITY_DN67766_c0_g1_i1	TIGR02225	TIGR02225	recombinase	Replication/Recombination/Repair	recomb_XerD: tyrosine recombinase XerD	141.9	sp|Q7MNQ0|XERD_VIBVY	Q7MNQ0		VIBVY	0.0333333
TRINITY_DN49534_c0_g2_i1	RecA	PF00154.22	recombination	Replication/Recombination/Repair	recA bacterial DNA recombination protein	167	sp|Q7MHR4|RECA_VIBVY	Q7MHR4	vvy:VV2805	VIBVY	1.84333
TRINITY_DN47728_c0_g2_i2	RecO_N	PF11967.9	Recombination	Replication/Recombination/Repair	Recombination protein O N terminal	83	sp|Q87LP1|RECO_VIBPA	Q87LP1	vpa:VP2570	VIBPA	0.393333
TRINITY_DN39901_c0_g1_i1	RecA	PF00154.22	recombination	Replication/Recombination/Repair	recA bacterial DNA recombination protein	116.4	sp|Q87LR1|RECA_VIBPA	Q87LR1	vpa:VP2550	VIBPA	0.276667
TRINITY_DN47417_c0_g1_i2	RecA	PF00154.22	recombination	Replication/Recombination/Repair	recA bacterial DNA recombination protein	337.1	sp|Q7MHR4|RECA_VIBVY	Q7MHR4		VIBVY	0.246667
TRINITY_DN47452_c0_g1_i2	Sua5_yciO_yrdC	PF01300.19	recombination	Replication/Recombination/Repair	Telomere recombination	159.4	sp|P0AFR6|YCIO_SHIFL	P0AFR6	sfl:SF1270	SHIFL	0.21
TRINITY_DN2193_c0_g1_i1	RecA	PF00154.22	recombination	Replication/Recombination/Repair	recA bacterial DNA recombination protein	261.6	sp|A8FST8|RECA_SHESH	A8FST8	sse:Ssed_1300	SHESH	0.21
TRINITY_DN57070_c0_g1_i1	RecA	PF00154.22	recombination	Replication/Recombination/Repair	recA bacterial DNA recombination protein	125	sp|B9LCN0|RECA_CHLSY	B9LCN0	chl:Chy400_1482	CHLSY	0.163333
TRINITY_DN43291_c0_g1_i1	Sua5_yciO_yrdC	PF01300.19	recombination	Replication/Recombination/Repair	Telomere recombination	79	sp|Q87KE2|TSAC_VIBPA	Q87KE2	vpa:VP3035	VIBPA	0.15
TRINITY_DN44115_c0_g1_i1	Sua5_yciO_yrdC	PF01300.19	recombination	Replication/Recombination/Repair	Telomere recombination	169.6	sp|Q87KE2|TSAC_VIBPA	Q87KE2		VIBPA	0.133333
TRINITY_DN49534_c0_g4_i1	RecA	PF00154.22	recombination	Replication/Recombination/Repair	recA bacterial DNA recombination protein	474	sp|Q87LR1|RECA_VIBPA	Q87LR1		VIBPA	0.103333
TRINITY_DN49255_c2_g1_i1	TIGR02237	TIGR02237	recombination	Replication/Recombination/Repair	recomb_radB: DNA repair and recombination protein RadB	39.6	sp|P24554|RADA_ECOLI	P24554	ecj:JW4352	ECOLI	0.1
TRINITY_DN49534_c0_g2_i2	RecA	PF00154.22	recombination	Replication/Recombination/Repair	recA bacterial DNA recombination protein	473.9	sp|Q7MHR4|RECA_VIBVY	Q7MHR4		VIBVY	0.07
TRINITY_DN14733_c0_g1_i1	Sua5_yciO_yrdC	PF01300.19	recombination	Replication/Recombination/Repair	Telomere recombination	67.4	sp|Q970S6|SUA5_SULTO	Q970S6	sto:STK_15260	SULTO	0.0633333
TRINITY_DN47452_c0_g1_i1	Sua5_yciO_yrdC	PF01300.19	recombination	Replication/Recombination/Repair	Telomere recombination	159.4	sp|P0AFR6|YCIO_SHIFL	P0AFR6		SHIFL	0.0533333
TRINITY_DN91133_c0_g1_i1	RecA	PF00154.22	recombination	Replication/Recombination/Repair	recA bacterial DNA recombination protein	185.2	sp|P45383|RECA_VIBCH	P45383	vch:VC_0543	VIBCH	0.0433333
TRINITY_DN43291_c0_g1_i2	Sua5_yciO_yrdC	PF01300.19	recombination	Replication/Recombination/Repair	Telomere recombination	79	sp|Q87KE2|TSAC_VIBPA	Q87KE2		VIBPA	0.02
TRINITY_DN49527_c1_g3_i1	TIGR00615	TIGR00615	recombination	Replication/Recombination/Repair	recR: recombination protein RecR	160.1	sp|P74876|DPO3X_SALTY	P74876	stm:STM0484	SALTY	0.00666667
TRINITY_DN41486_c0_g1_i1	Sua5_yciO_yrdC	PF01300.19	recombination	Replication/Recombination/Repair	Telomere recombination	145.5	sp|P0AFR6|YCIO_SHIFL	P0AFR6		SHIFL	0.00666667
TRINITY_DN49088_c0_g1_i1	Sua5_yciO_yrdC	PF01300.19	recombination	Replication/Recombination/Repair	Telomere recombination	66.2	sp|P45103|Y1198_HAEIN	P45103	hin:HI_1198	HAEIN	0.00333333
TRINITY_DN49735_c0_g1_i1	RuvX	PF03652.16	resolvase	Replication/Recombination/Repair	Holliday junction resolvase	122.8	sp|Q87LK1|GSHB_VIBPA	Q87LK1	vpa:VP2611	VIBPA	1.74
TRINITY_DN38067_c0_g1_i1	Resolvase	PF00239.22	Resolvase	Replication/Recombination/Repair	Resolvase, N terminal domain	86.3	sp|Q7MQJ5|RECF_VIBVY	Q7MQJ5	vvy:VV0013	VIBVY	0.433333
TRINITY_DN49853_c0_g3_i1	RuvX	PF03652.16	resolvase	Replication/Recombination/Repair	Holliday junction resolvase	99.1	sp|Q7MHK1|GSHB_VIBVY	Q7MHK1	vvy:VV2868	VIBVY	0.22
TRINITY_DN57388_c0_g1_i1	Resolvase	PF00239.22	Resolvase	Replication/Recombination/Repair	Resolvase, N terminal domain	82.8	sp|P05823|TNR0_ECOLX	P05823		ECOLX	0.06
TRINITY_DN53217_c0_g1_i1	DDE_Tnp_1	PF01609.22	Transposase	Integration/excision	Transposase DDE domain	28.9	sp|P12990|ATPG_VIBAL	P12990		VIBAL	0.693333
TRINITY_DN258_c0_g1_i1	Transposase_20	PF02371.17	Transposase	Integration/excision	Transposase IS116/IS110/IS902 family	48.5	sp|A6W399|RPOB_MARMS	A6W399	mmw:Mmwyl1_4283	MARMS	0.533333
TRINITY_DN41541_c0_g1_i1	HTH_Tnp_1	PF01527.21	Transposase	Integration/excision	Transposase	62.7	sp|P39213|INSN_SHIDY	P39213		SHIDY	0.343333
TRINITY_DN62620_c0_g1_i1	DDE_Tnp_1	PF01609.22	Transposase	Integration/excision	Transposase DDE domain	26	sp|Q8X7R5|YNCI_ECO57	Q8X7R5	ece:Z0275	ECO57	0.236667
TRINITY_DN33084_c0_g1_i1	Nterm_IS4	PF13006.8	transposase	Integration/excision	Insertion element 4 transposase N-terminal	94.4	sp|P03835|INSG_ECOLI	P03835	ecj:JW5767	ECOLI	0.183333
TRINITY_DN48987_c0_g1_i2	Nterm_IS4	PF13006.8	transposase	Integration/excision	Insertion element 4 transposase N-terminal	94.6	sp|O34383|YOCR_BACSU	O34383	bsu:BSU19340	BACSU	0.183333
TRINITY_DN49375_c1_g1_i6	zf-IS66	PF13005.8	transposase	Integration/excision	zinc-finger binding domain of transposase IS66	62.1	sp|P55504|Y4JD_SINFN	P55504	rhi:NGR_a03120	SINFN	0.16
TRINITY_DN42004_c0_g1_i2	DDE_Tnp_1	PF01609.22	Transposase	Integration/excision	Transposase DDE domain	44	sp|P03835|INSG_ECOLI	P03835		ECOLI	0.156667
TRINITY_DN7978_c0_g1_i1	DDE_Tnp_1	PF01609.22	Transposase	Integration/excision	Transposase DDE domain	80.3	sp|P75741|YBFL_ECOLI	P75741		ECOLI	0.14
TRINITY_DN49597_c0_g2_i5	HTH_Tnp_1	PF01527.21	Transposase	Integration/excision	Transposase	60.8	sp|Q47718|INSO2_ECOLI	Q47718		ECOLI	0.12
TRINITY_DN38224_c0_g1_i1	DDE_Tnp_1	PF01609.22	Transposase	Integration/excision	Transposase DDE domain	33.3	sp|P28917|YDCC_ECOLI	P28917	ecj:JW1455	ECOLI	0.0866667
TRINITY_DN26079_c0_g1_i1	DDE_Tnp_1	PF01609.22	Transposase	Integration/excision	Transposase DDE domain	50.7	sp|P03835|INSG_ECOLI	P03835		ECOLI	0.0566667
TRINITY_DN49640_c1_g1_i14	DDE_Tnp_1	PF01609.22	Transposase	Integration/excision	Transposase DDE domain	63.2	sp|P75741|YBFL_ECOLI	P75741		ECOLI	0.0533333
TRINITY_DN49597_c0_g1_i3	DDE_Tnp_IS66	PF03050.15	Transposase	Integration/excision	Transposase IS66 family	195	sp|P55504|Y4JD_SINFN	P55504		SINFN	0.0466667
TRINITY_DN38224_c0_g1_i2	DDE_Tnp_1	PF01609.22	Transposase	Integration/excision	Transposase DDE domain	33.3	sp|P28917|YDCC_ECOLI	P28917		ECOLI	0.0366667
TRINITY_DN41236_c0_g1_i1	DDE_Tnp_1_5	PF13737.7	Transposase	Integration/excision	Transposase DDE domain	149.4	sp|P03009|TRA2_ECOLX	P03009		ECOLX	0.03
TRINITY_DN49375_c1_g1_i7	zf-IS66	PF13005.8	transposase	Integration/excision	zinc-finger binding domain of transposase IS66	62.5	sp|P55504|Y4JD_SINFN	P55504		SINFN	0.0233333
TRINITY_DN49640_c1_g1_i17	DDE_Tnp_1	PF01609.22	Transposase	Integration/excision	Transposase DDE domain	39.6	sp|P28912|YHHI_ECOLI	P28912	ecj:JW3451	ECOLI	0.01
TRINITY_DN49597_c0_g1_i5	DDE_Tnp_IS66	PF03050.15	Transposase	Integration/excision	Transposase IS66 family	131.7	sp|P55504|Y4JD_SINFN	P55504		SINFN	0.01
TRINITY_DN49640_c1_g1_i8	DDE_Tnp_1	PF01609.22	Transposase	Integration/excision	Transposase DDE domain	39.6	sp|P28912|YHHI_ECOLI	P28912		ECOLI	0.00333333
