# Supplementary material for: Geographical distribution of mobile genetic elements in microbial communities along the Yucatan coast
Source: PLoS One. 2024 Apr 29;19(4):e0301642. doi: 10.1371/journal.pone.0301642 (PMC11057721; doi:10.1371/journal.pone.0301642)
Supplement: S4 Table — (XLSX) [file pone.0301642.s004.xlsx]

## Sheet: S4_Table
S4 Table. Transcripts identified as MGE at the Progreso site using the MGEfams database v0.5 and mobileOG-db database
Trinity_ID	MGE	Pfam_MGE	MGEfams_annotation	mobileOG-db_protein_families	MobileOG-db_annotation	domain score	Uniprot_annotation	Uniprot	KEGG_annotation	Specie	TPM
TRINITY_DN488466_c0_g1_i1	TrbI	PF03743.15	conjugation	Stability/Transfer/Defense	Bacterial conjugation TrbI-like protein	92.7	sp|P41067|TRAB1_ECOLI	P41067		ECOLI	0.07
TRINITY_DN621471_c0_g1_i1	TrbI	PF03743.15	conjugation	Stability/Transfer/Defense	Bacterial conjugation TrbI-like protein	145.7	sp|P54917|TRBI_RHIRD	P54917		RHIRD	0.06
TRINITY_DN509637_c0_g1_i3	TIGR02768	TIGR02768	conjugative	Stability/Transfer/Defense	TraA_Ti: Ti-type conjugative transfer relaxase TraA	89.8	sp|O34481|RECDL_BACSU	O34481	bsu:BSU27480	BACSU	0.62
TRINITY_DN319849_c0_g1_i1	TIGR02782	TIGR02782	conjugative	Stability/Transfer/Defense	TrbB_P: P-type conjugative transfer ATPase TrbB	76	sp|P9WMT3|Y3659_MYCTU	P9WMT3	mtu:Rv3659c	MYCTU	0.54
TRINITY_DN441977_c0_g1_i2	TIGR02782	TIGR02782	conjugative	Stability/Transfer/Defense	TrbB_P: P-type conjugative transfer ATPase TrbB	126.2	sp|Q58683|Y1287_METJA	Q58683	mja:MJ_1287	METJA	0.43
TRINITY_DN510513_c0_g4_i1	TIGR02768	TIGR02768	conjugative	Stability/Transfer/Defense	TraA_Ti: Ti-type conjugative transfer relaxase TraA	104.1	sp|O34481|RECDL_BACSU	O34481		BACSU	0.18
TRINITY_DN376909_c0_g1_i1	TIGR02768	TIGR02768	conjugative	Stability/Transfer/Defense	TraA_Ti: Ti-type conjugative transfer relaxase TraA	51.6	sp|O34481|RECDL_BACSU	O34481		BACSU	0.17
TRINITY_DN389697_c0_g1_i2	TIGR02782	TIGR02782	conjugative	Stability/Transfer/Defense	TrbB_P: P-type conjugative transfer ATPase TrbB	87.4	sp|P9WMT3|Y3659_MYCTU	P9WMT3		MYCTU	0.15
TRINITY_DN843441_c0_g1_i1	TIGR02768	TIGR02768	conjugative	Stability/Transfer/Defense	TraA_Ti: Ti-type conjugative transfer relaxase TraA	63.6	sp|O34481|RECDL_BACSU	O34481		BACSU	0.1
TRINITY_DN512647_c0_g1_i2	TIGR03743	TIGR03743	conjugative	Stability/Transfer/Defense	SXT_TraD: conjugative coupling factor TraD, SXT/TOL subfamily	98.1	sp|P96642|YDDE_BACSU	P96642	bsu:BSU04940	BACSU	0.09
TRINITY_DN207410_c0_g1_i1	TIGR02782	TIGR02782	conjugative	Stability/Transfer/Defense	TrbB_P: P-type conjugative transfer ATPase TrbB	61.3	sp|Q58683|Y1287_METJA	Q58683		METJA	0.06
TRINITY_DN505002_c5_g4_i1	TIGR02782	TIGR02782	conjugative	Stability/Transfer/Defense	TrbB_P: P-type conjugative transfer ATPase TrbB	82.5	sp|P9WMT3|Y3659_MYCTU	P9WMT3		MYCTU	0.06
TRINITY_DN18124_c0_g1_i1	TIGR02782	TIGR02782	conjugative	Stability/Transfer/Defense	TrbB_P: P-type conjugative transfer ATPase TrbB	68.7	sp|Q58683|Y1287_METJA	Q58683		METJA	0.05
TRINITY_DN441977_c0_g1_i1	TIGR02782	TIGR02782	conjugative	Stability/Transfer/Defense	TrbB_P: P-type conjugative transfer ATPase TrbB	127.2	sp|Q58683|Y1287_METJA	Q58683		METJA	0.05
TRINITY_DN663413_c0_g1_i1	TIGR02768	TIGR02768	conjugative	Stability/Transfer/Defense	TraA_Ti: Ti-type conjugative transfer relaxase TraA	52	sp|O34481|RECDL_BACSU	O34481		BACSU	0.05
TRINITY_DN461993_c0_g1_i1	TIGR02782	TIGR02782	conjugative	Stability/Transfer/Defense	TrbB_P: P-type conjugative transfer ATPase TrbB	217	sp|P9WMT3|Y3659_MYCTU	P9WMT3		MYCTU	0.04
TRINITY_DN477137_c1_g1_i1	TIGR02782	TIGR02782	conjugative	Stability/Transfer/Defense	TrbB_P: P-type conjugative transfer ATPase TrbB	103.4	sp|P9WMT3|Y3659_MYCTU	P9WMT3		MYCTU	0.04
TRINITY_DN497451_c0_g1_i1	TIGR02782	TIGR02782	conjugative	Stability/Transfer/Defense	TrbB_P: P-type conjugative transfer ATPase TrbB	58.7	sp|Q58683|Y1287_METJA	Q58683		METJA	0.04
TRINITY_DN504775_c0_g1_i1	TIGR02768	TIGR02768	conjugative	Stability/Transfer/Defense	TraA_Ti: Ti-type conjugative transfer relaxase TraA	85.8	sp|O34481|RECDL_BACSU	O34481		BACSU	0.04
TRINITY_DN508313_c1_g1_i3	rve	PF00665.27	Integrase	Integration/excision	Integrase core domain	61.3	sp|Q50700|Y3428_MYCTU	Q50700	mtu:Rv3428c	MYCTU	0.35
TRINITY_DN505353_c0_g1_i10	rve	PF00665.27	Integrase	Integration/excision	Integrase core domain	83.8	sp|P35878|T904_LACLA	P35878	lla:L0458	LACLA	0.22
TRINITY_DN505922_c0_g1_i1	rve	PF00665.27	Integrase	Integration/excision	Integrase core domain	70.8	sp|P16940|YIS2_SHISO	P16940		SHISO	0.19
TRINITY_DN414438_c0_g1_i1	rve	PF00665.27	Integrase	Integration/excision	Integrase core domain	50.3	sp|Q46087|TRAT_AMIAI	Q46087		AMIAI	0.17
TRINITY_DN508729_c1_g3_i1	rve	PF00665.27	Integrase	Integration/excision	Integrase core domain	88.3	sp|P0CF85|INSF_ECO11	P0CF85		ECO11	0.17
TRINITY_DN141450_c0_g1_i1	rve	PF00665.27	Integrase	Integration/excision	Integrase core domain	59.5	sp|P0CF85|INSF_ECO11	P0CF85		ECO11	0.16
TRINITY_DN474955_c0_g1_i1	rve	PF00665.27	Integrase	Integration/excision	Integrase core domain	73.7	sp|P16940|YIS2_SHISO	P16940		SHISO	0.16
TRINITY_DN501359_c0_g1_i1	rve	PF00665.27	Integrase	Integration/excision	Integrase core domain	71.9	sp|P16942|T629_SHISO	P16942		SHISO	0.16
TRINITY_DN307362_c0_g1_i1	rve	PF00665.27	Integrase	Integration/excision	Integrase core domain	79.1	sp|P0CF85|INSF_ECO11	P0CF85		ECO11	0.13
TRINITY_DN480120_c0_g1_i2	Phage_integrase	PF00589.23	integrase	Integration/excision	Phage integrase family	76.1	sp|Q2IF17|LOLD_ANADE	Q2IF17	ade:Adeh_3410	ANADE	0.13
TRINITY_DN508729_c1_g1_i6	rve	PF00665.27	Integrase	Integration/excision	Integrase core domain	68.3	sp|P16940|YIS2_SHISO	P16940		SHISO	0.13
TRINITY_DN508729_c1_g1_i1	rve	PF00665.27	Integrase	Integration/excision	Integrase core domain	85.6	sp|P0CF85|INSF_ECO11	P0CF85		ECO11	0.12
TRINITY_DN504319_c0_g1_i2	rve	PF00665.27	Integrase	Integration/excision	Integrase core domain	77.1	sp|P35878|T904_LACLA	P35878		LACLA	0.11
TRINITY_DN505353_c0_g1_i8	rve	PF00665.27	Integrase	Integration/excision	Integrase core domain	83.8	sp|P35878|T904_LACLA	P35878		LACLA	0.1
TRINITY_DN479696_c1_g1_i1	rve	PF00665.27	Integrase	Integration/excision	Integrase core domain	53	sp|Q50700|Y3428_MYCTU	Q50700		MYCTU	0.1
TRINITY_DN288311_c0_g1_i1	rve	PF00665.27	Integrase	Integration/excision	Integrase core domain	50	sp|Q53201|Y4UI_SINFN	Q53201	rhi:NGR_a01310	SINFN	0.09
TRINITY_DN480120_c0_g1_i1	Phage_integrase	PF00589.23	integrase	Integration/excision	Phage integrase family	76.1	sp|O35009|YOEC_BACSU	O35009	bsu:BSU18390	BACSU	0.08
TRINITY_DN482500_c0_g2_i1	rve	PF00665.27	Integrase	Integration/excision	Integrase core domain	79.1	sp|P16942|T629_SHISO	P16942		SHISO	0.08
TRINITY_DN932422_c0_g1_i1	rve_2	PF13333.7	Integrase	Integration/excision	Integrase core domain	61.8	sp|P16940|YIS2_SHISO	P16940		SHISO	0.08
TRINITY_DN505353_c0_g1_i3	rve	PF00665.27	Integrase	Integration/excision	Integrase core domain	78.2	sp|P35878|T904_LACLA	P35878		LACLA	0.07
TRINITY_DN505353_c0_g1_i5	rve	PF00665.27	Integrase	Integration/excision	Integrase core domain	78.2	sp|P35878|T904_LACLA	P35878		LACLA	0.07
TRINITY_DN505353_c0_g1_i4	rve	PF00665.27	Integrase	Integration/excision	Integrase core domain	78.2	sp|P35878|T904_LACLA	P35878		LACLA	0.06
TRINITY_DN505353_c0_g1_i6	rve	PF00665.27	Integrase	Integration/excision	Integrase core domain	78.2	sp|P35878|T904_LACLA	P35878		LACLA	0.06
TRINITY_DN913666_c0_g1_i1	rve	PF00665.27	Integrase	Integration/excision	Integrase core domain	65	sp|Q45618|TRA6_GEOSE	Q45618		GEOSE	0.06
TRINITY_DN200020_c0_g1_i1	Phage_integrase	PF00589.23	integrase	Integration/excision	Phage integrase family	153.8	sp|Q8TZV9|XERA_PYRFU	Q8TZV9	pfu:PF1868	PYRFU	0.05
TRINITY_DN321395_c0_g1_i1	rve	PF00665.27	Integrase	Integration/excision	Integrase core domain	80.7	sp|P9WKH8|TRA9_MYCTO	P9WKH8	mtc:MT0413	MYCTO	0.05
TRINITY_DN59704_c0_g1_i1	Phage_integrase	PF00589.23	integrase	Integration/excision	Phage integrase family	89.9	sp|P55632|Y4QK_SINFN	P55632		SINFN	0.05
TRINITY_DN178955_c0_g1_i1	rve	PF00665.27	Integrase	Integration/excision	Integrase core domain	50.8	sp|P16944|ISTA_SHISO	P16944		SHISO	0.04
TRINITY_DN222361_c0_g1_i1	Phage_integrase	PF00589.23	integrase	Integration/excision	Phage integrase family	82	sp|P55632|Y4QK_SINFN	P55632		SINFN	0.04
TRINITY_DN505353_c0_g1_i2	rve	PF00665.27	Integrase	Integration/excision	Integrase core domain	78.2	sp|P35878|T904_LACLA	P35878		LACLA	0.04
TRINITY_DN403018_c0_g2_i2	rve_3	PF13683.7	Integrase	Integration/excision	Integrase core domain	85.1	sp|P25438|YI61_XANEU	P25438		XANEU	0.03
TRINITY_DN460887_c0_g1_i1	TIGR02249	TIGR02249	integron	Integration/excision	integrase_gron: integron integrase	165	sp|P62592|INT2_SALTI	P62592	sty:HCM1.167	SALTI	0.19
TRINITY_DN693143_c0_g1_i1	TIGR02249	TIGR02249	integron	Integration/excision	integrase_gron: integron integrase	58.8	sp|P55632|Y4QK_SINFN	P55632	rhi:NGR_a01870	SINFN	0.15
TRINITY_DN350128_c0_g2_i1	TIGR02249	TIGR02249	integron	Integration/excision	integrase_gron: integron integrase	101.8	sp|P55429|Y4EF_SINFN	P55429	rhi:NGR_a03870	SINFN	0.1
TRINITY_DN884530_c0_g1_i1	TIGR02249	TIGR02249	integron	Integration/excision	integrase_gron: integron integrase	181.2	sp|P62592|INT2_SALTI	P62592		SALTI	0.07
TRINITY_DN828997_c0_g1_i1	TIGR02249	TIGR02249	integron	Integration/excision	integrase_gron: integron integrase	221.9	sp|P62592|INT2_SALTI	P62592		SALTI	0.06
TRINITY_DN880263_c0_g1_i1	TIGR02249	TIGR02249	integron	Integration/excision	integrase_gron: integron integrase	227.8	sp|P62592|INT2_SALTI	P62592		SALTI	0.06
TRINITY_DN932300_c0_g1_i1	TIGR02249	TIGR02249	integron	Integration/excision	integrase_gron: integron integrase	154.5	sp|P62592|INT2_SALTI	P62592		SALTI	0.05
TRINITY_DN625799_c0_g1_i1	TIGR02249	TIGR02249	integron	Integration/excision	integrase_gron: integron integrase	198.2	sp|P62592|INT2_SALTI	P62592		SALTI	0.04
TRINITY_DN439366_c0_g2_i1	TIGR02249	TIGR02249	integron	Integration/excision	integrase_gron: integron integrase	156.6	sp|P62592|INT2_SALTI	P62592		SALTI	0.03
TRINITY_DN464163_c0_g1_i1	TIGR02249	TIGR02249	integron	Integration/excision	integrase_gron: integron integrase	118.7	sp|P62592|INT2_SALTI	P62592		SALTI	0.03
TRINITY_DN342634_c0_g1_i1	TIGR02525	TIGR02525	plasmid	Phage	plasmid_TraJ: plasmid transfer ATPase TraJ	54	sp|Q06581|PILT_NEIGO	Q06581		NEIGO	0.38
TRINITY_DN479501_c0_g1_i1	TIGR02525	TIGR02525	plasmid	Phage	plasmid_TraJ: plasmid transfer ATPase TraJ	71.4	sp|P24559|PILT_PSEAE	P24559	pae:PA0395	PSEAE	0.35
TRINITY_DN508214_c5_g2_i1	TIGR03453	TIGR03453	plasmid	Phage	partition_RepA: plasmid partitioning protein RepA	109.2	sp|Q9K5N0|SOJ_ALKHC	Q9K5N0	bha:BH4058	ALKHC	0.34
TRINITY_DN24094_c0_g1_i1	TIGR02525	TIGR02525	plasmid	Phage	plasmid_TraJ: plasmid transfer ATPase TraJ	62.2	sp|Q6FA79|TFPB_ACIAD	Q6FA79	aci:ACIAD2241	ACIAD	0.28
TRINITY_DN421840_c0_g1_i2	TIGR03454	TIGR03454	plasmid	Phage	partition_RepB: plasmid partitioning protein RepB	58.2	sp|Q9RYD8|PARB1_DEIRA	Q9RYD8	dra:DR_0012	DEIRA	0.24
TRINITY_DN389039_c0_g1_i1	TIGR03454	TIGR03454	plasmid	Phage	partition_RepB: plasmid partitioning protein RepB	56.4	sp|P26497|SP0J_BACSU	P26497	bsu:BSU40960	BACSU	0.22
TRINITY_DN507795_c17_g1_i2	TIGR02525	TIGR02525	plasmid	Phage	plasmid_TraJ: plasmid transfer ATPase TraJ	56.6	sp|Q1D098|PILB_MYXXD	Q1D098	mxa:MXAN_5788	MYXXD	0.21
TRINITY_DN494865_c0_g1_i2	TIGR03453	TIGR03453	plasmid	Phage	partition_RepA: plasmid partitioning protein RepA	65.9	sp|P37522|SOJ_BACSU	P37522	bsu:BSU40970	BACSU	0.2
TRINITY_DN501740_c0_g1_i1	TIGR03453	TIGR03453	plasmid	Phage	partition_RepA: plasmid partitioning protein RepA	101.7	sp|B8GW31|PARA_CAUVN	B8GW31	ccs:CCNA_03869	CAUVN	0.2
TRINITY_DN501906_c0_g1_i1	TIGR02525	TIGR02525	plasmid	Phage	plasmid_TraJ: plasmid transfer ATPase TraJ	102.3	sp|P52052|YGGR_ECOLI	P52052	ecj:JW2917	ECOLI	0.2
TRINITY_DN550292_c0_g1_i1	TIGR03453	TIGR03453	plasmid	Phage	partition_RepA: plasmid partitioning protein RepA	53.7	sp|Q9K5N0|SOJ_ALKHC	Q9K5N0		ALKHC	0.18
TRINITY_DN501945_c1_g1_i2	TIGR02525	TIGR02525	plasmid	Phage	plasmid_TraJ: plasmid transfer ATPase TraJ	84	sp|P24559|PILT_PSEAE	P24559		PSEAE	0.17
TRINITY_DN168727_c0_g1_i1	TIGR02525	TIGR02525	plasmid	Phage	plasmid_TraJ: plasmid transfer ATPase TraJ	61.2	sp|P45759|GSPE_ECOLI	P45759	ecj:JW3288	ECOLI	0.16
TRINITY_DN337695_c1_g1_i1	TIGR02525	TIGR02525	plasmid	Phage	plasmid_TraJ: plasmid transfer ATPase TraJ	68.5	sp|P52052|YGGR_ECOLI	P52052		ECOLI	0.16
TRINITY_DN68996_c0_g1_i2	TIGR02525	TIGR02525	plasmid	Phage	plasmid_TraJ: plasmid transfer ATPase TraJ	71.1	sp|G3XCX3|PILU_PSEAE	G3XCX3	pae:PA0396	PSEAE	0.16
TRINITY_DN865173_c0_g1_i1	TIGR03453	TIGR03453	plasmid	Phage	partition_RepA: plasmid partitioning protein RepA	57	sp|P9WLT1|Y1708_MYCTU	P9WLT1	mtu:Rv1708	MYCTU	0.16
TRINITY_DN502195_c13_g1_i1	TIGR02525	TIGR02525	plasmid	Phage	plasmid_TraJ: plasmid transfer ATPase TraJ	79.5	sp|P24559|PILT_PSEAE	P24559		PSEAE	0.15
TRINITY_DN632856_c0_g1_i1	TIGR02525	TIGR02525	plasmid	Phage	plasmid_TraJ: plasmid transfer ATPase TraJ	56.2	sp|Q9I5N9|HXCR_PSEAE	Q9I5N9	pae:PA0686	PSEAE	0.15
TRINITY_DN673840_c0_g1_i1	TIGR02525	TIGR02525	plasmid	Phage	plasmid_TraJ: plasmid transfer ATPase TraJ	99.6	sp|P24559|PILT_PSEAE	P24559		PSEAE	0.15
TRINITY_DN896758_c0_g1_i1	TIGR02525	TIGR02525	plasmid	Phage	plasmid_TraJ: plasmid transfer ATPase TraJ	73.1	sp|G3XCX3|PILU_PSEAE	G3XCX3		PSEAE	0.15
TRINITY_DN923511_c0_g1_i1	TIGR02525	TIGR02525	plasmid	Phage	plasmid_TraJ: plasmid transfer ATPase TraJ	77.4	sp|Q06581|PILT_NEIGO	Q06581		NEIGO	0.15
TRINITY_DN507183_c4_g3_i3	TIGR02525	TIGR02525	plasmid	Phage	plasmid_TraJ: plasmid transfer ATPase TraJ	81.4	sp|P24559|PILT_PSEAE	P24559		PSEAE	0.14
TRINITY_DN509373_c9_g1_i1	TIGR02525	TIGR02525	plasmid	Phage	plasmid_TraJ: plasmid transfer ATPase TraJ	139.8	sp|P24559|PILT_PSEAE	P24559		PSEAE	0.14
TRINITY_DN138184_c0_g1_i1	TIGR02525	TIGR02525	plasmid	Phage	plasmid_TraJ: plasmid transfer ATPase TraJ	101.3	sp|P24559|PILT_PSEAE	P24559		PSEAE	0.13
TRINITY_DN24076_c0_g1_i1	TIGR02525	TIGR02525	plasmid	Phage	plasmid_TraJ: plasmid transfer ATPase TraJ	53	sp|Q5SLC9|PILB_THET8	Q5SLC9	ttj:TTHA0364	THET8	0.13
TRINITY_DN335909_c0_g1_i1	TIGR02525	TIGR02525	plasmid	Phage	plasmid_TraJ: plasmid transfer ATPase TraJ	50.7	sp|P37093|GSPE_VIBCH	P37093	vch:VC_2732	VIBCH	0.13
TRINITY_DN462864_c0_g1_i1	TIGR02525	TIGR02525	plasmid	Phage	plasmid_TraJ: plasmid transfer ATPase TraJ	62.2	sp|Q06581|PILT_NEIGO	Q06581		NEIGO	0.13
TRINITY_DN502373_c3_g1_i1	TIGR02525	TIGR02525	plasmid	Phage	plasmid_TraJ: plasmid transfer ATPase TraJ	52.9	sp|P52052|YGGR_ECOLI	P52052		ECOLI	0.13
TRINITY_DN507703_c8_g1_i2	TIGR02525	TIGR02525	plasmid	Phage	plasmid_TraJ: plasmid transfer ATPase TraJ	86.6	sp|P31742|GSPE_XANCP	P31742	xcc:XCC0660	XANCP	0.13
TRINITY_DN509373_c9_g1_i2	TIGR02525	TIGR02525	plasmid	Phage	plasmid_TraJ: plasmid transfer ATPase TraJ	80.7	sp|P24559|PILT_PSEAE	P24559		PSEAE	0.13
TRINITY_DN513176_c0_g1_i3	TIGR03454	TIGR03454	plasmid	Phage	partition_RepB: plasmid partitioning protein RepB	60.1	sp|P26497|SP0J_BACSU	P26497		BACSU	0.13
TRINITY_DN573423_c0_g1_i1	TIGR02525	TIGR02525	plasmid	Phage	plasmid_TraJ: plasmid transfer ATPase TraJ	73.5	sp|Q06581|PILT_NEIGO	Q06581		NEIGO	0.13
TRINITY_DN744828_c0_g1_i1	TIGR02525	TIGR02525	plasmid	Phage	plasmid_TraJ: plasmid transfer ATPase TraJ	62.7	sp|Q01566|GSPE_DICD3	Q01566	ddd:Dda3937_02416	DICD3	0.13
TRINITY_DN827192_c0_g1_i1	TIGR02525	TIGR02525	plasmid	Phage	plasmid_TraJ: plasmid transfer ATPase TraJ	105.3	sp|P24559|PILT_PSEAE	P24559		PSEAE	0.13
TRINITY_DN480651_c0_g1_i1	TIGR02525	TIGR02525	plasmid	Phage	plasmid_TraJ: plasmid transfer ATPase TraJ	84.9	sp|Q9I5N9|HXCR_PSEAE	Q9I5N9		PSEAE	0.12
TRINITY_DN912464_c0_g1_i1	TIGR03453	TIGR03453	plasmid	Phage	partition_RepA: plasmid partitioning protein RepA	50.3	sp|Q9K5N0|SOJ_ALKHC	Q9K5N0		ALKHC	0.12
TRINITY_DN426017_c1_g1_i1	TIGR03453	TIGR03453	plasmid	Phage	partition_RepA: plasmid partitioning protein RepA	62.1	sp|Q9K5N0|SOJ_ALKHC	Q9K5N0		ALKHC	0.11
TRINITY_DN487575_c1_g1_i2	TIGR03453	TIGR03453	plasmid	Phage	partition_RepA: plasmid partitioning protein RepA	63.5	sp|P0AGG7|THIO2_SHIFL	P0AGG7	sfl:SF2644	SHIFL	0.11
TRINITY_DN503261_c4_g2_i1	TIGR02525	TIGR02525	plasmid	Phage	plasmid_TraJ: plasmid transfer ATPase TraJ	58.7	sp|P45792|TAPB_AERHY	P45792		AERHY	0.11
TRINITY_DN507183_c4_g3_i1	TIGR02525	TIGR02525	plasmid	Phage	plasmid_TraJ: plasmid transfer ATPase TraJ	74.4	sp|Q06581|PILT_NEIGO	Q06581		NEIGO	0.11
TRINITY_DN96341_c0_g1_i1	TIGR02525	TIGR02525	plasmid	Phage	plasmid_TraJ: plasmid transfer ATPase TraJ	55.6	sp|P15645|GSPE_KLEPN	P15645		KLEPN	0.11
TRINITY_DN335723_c0_g1_i2	TIGR02525	TIGR02525	plasmid	Phage	plasmid_TraJ: plasmid transfer ATPase TraJ	104.5	sp|Q1D098|PILB_MYXXD	Q1D098		MYXXD	0.1
TRINITY_DN494865_c0_g2_i2	TIGR03453	TIGR03453	plasmid	Phage	partition_RepA: plasmid partitioning protein RepA	70.4	sp|P37522|SOJ_BACSU	P37522		BACSU	0.1
TRINITY_DN502608_c7_g1_i1	TIGR02525	TIGR02525	plasmid	Phage	plasmid_TraJ: plasmid transfer ATPase TraJ	55.6	sp|Q9I5N9|HXCR_PSEAE	Q9I5N9		PSEAE	0.1
TRINITY_DN507703_c4_g1_i2	TIGR02525	TIGR02525	plasmid	Phage	plasmid_TraJ: plasmid transfer ATPase TraJ	90.1	sp|P52052|YGGR_ECOLI	P52052		ECOLI	0.1
TRINITY_DN705445_c0_g1_i1	TIGR02525	TIGR02525	plasmid	Phage	plasmid_TraJ: plasmid transfer ATPase TraJ	85.2	sp|P24559|PILT_PSEAE	P24559		PSEAE	0.1
TRINITY_DN506115_c8_g4_i1	TIGR02525	TIGR02525	plasmid	Phage	plasmid_TraJ: plasmid transfer ATPase TraJ	61.2	sp|Q1D098|PILB_MYXXD	Q1D098		MYXXD	0.09
TRINITY_DN816456_c0_g1_i1	TIGR02525	TIGR02525	plasmid	Phage	plasmid_TraJ: plasmid transfer ATPase TraJ	94.2	sp|P24559|PILT_PSEAE	P24559		PSEAE	0.09
TRINITY_DN355830_c0_g1_i1	TIGR02525	TIGR02525	plasmid	Phage	plasmid_TraJ: plasmid transfer ATPase TraJ	87.4	sp|P15645|GSPE_KLEPN	P15645		KLEPN	0.08
TRINITY_DN437842_c0_g1_i1	TIGR02525	TIGR02525	plasmid	Phage	plasmid_TraJ: plasmid transfer ATPase TraJ	67.1	sp|P24559|PILT_PSEAE	P24559		PSEAE	0.08
TRINITY_DN502608_c9_g3_i1	TIGR02525	TIGR02525	plasmid	Phage	plasmid_TraJ: plasmid transfer ATPase TraJ	59.4	sp|Q00512|GSPE_PSEAE	Q00512	pae:PA3103	PSEAE	0.08
TRINITY_DN902183_c0_g1_i1	TIGR02525	TIGR02525	plasmid	Phage	plasmid_TraJ: plasmid transfer ATPase TraJ	52.8	sp|Q06581|PILT_NEIGO	Q06581		NEIGO	0.08
TRINITY_DN510275_c0_g1_i2	TIGR02525	TIGR02525	plasmid	Phage	plasmid_TraJ: plasmid transfer ATPase TraJ	90.5	sp|P25953|COMGA_BACSU	P25953	bsu:BSU24730	BACSU	0.07
TRINITY_DN567140_c0_g1_i1	TIGR02525	TIGR02525	plasmid	Phage	plasmid_TraJ: plasmid transfer ATPase TraJ	54.1	sp|Q00512|GSPE_PSEAE	Q00512		PSEAE	0.07
TRINITY_DN682021_c0_g1_i1	TIGR03454	TIGR03454	plasmid	Phage	partition_RepB: plasmid partitioning protein RepB	58.2	sp|C5D9Y4|NOC_GEOSW	C5D9Y4	gwc:GWCH70_3426	GEOSW	0.07
TRINITY_DN839913_c0_g1_i1	TIGR03453	TIGR03453	plasmid	Phage	partition_RepA: plasmid partitioning protein RepA	64.3	sp|Q9K5N0|SOJ_ALKHC	Q9K5N0		ALKHC	0.07
TRINITY_DN269216_c0_g1_i1	TIGR02525	TIGR02525	plasmid	Phage	plasmid_TraJ: plasmid transfer ATPase TraJ	83.8	sp|P37093|GSPE_VIBCH	P37093		VIBCH	0.06
TRINITY_DN435907_c0_g1_i1	TIGR02525	TIGR02525	plasmid	Phage	plasmid_TraJ: plasmid transfer ATPase TraJ	78.5	sp|P31742|GSPE_XANCP	P31742		XANCP	0.06
TRINITY_DN463564_c1_g1_i1	TIGR02525	TIGR02525	plasmid	Phage	plasmid_TraJ: plasmid transfer ATPase TraJ	61.6	sp|P52052|YGGR_ECOLI	P52052		ECOLI	0.06
TRINITY_DN492398_c0_g1_i1	TIGR02525	TIGR02525	plasmid	Phage	plasmid_TraJ: plasmid transfer ATPase TraJ	102.3	sp|P24559|PILT_PSEAE	P24559		PSEAE	0.06
TRINITY_DN501945_c1_g2_i2	TIGR02525	TIGR02525	plasmid	Phage	plasmid_TraJ: plasmid transfer ATPase TraJ	91.8	sp|P24559|PILT_PSEAE	P24559		PSEAE	0.06
TRINITY_DN502187_c0_g1_i1	PRiA4_ORF3	PF07929.12	Plasmid	Phage	Plasmid pRiA4b ORF-3-like protein	129.5	sp|P50361|Y4HQ_SINFN	P50361	rhi:NGR_a03330	SINFN	0.06
TRINITY_DN512558_c0_g1_i1	TIGR03453	TIGR03453	plasmid	Phage	partition_RepA: plasmid partitioning protein RepA	71.8	sp|P37522|SOJ_BACSU	P37522		BACSU	0.06
TRINITY_DN189470_c0_g1_i1	TIGR02525	TIGR02525	plasmid	Phage	plasmid_TraJ: plasmid transfer ATPase TraJ	80.7	sp|Q01566|GSPE_DICD3	Q01566		DICD3	0.05
TRINITY_DN458938_c1_g2_i1	TIGR03454	TIGR03454	plasmid	Phage	partition_RepB: plasmid partitioning protein RepB	71.6	sp|B8GW30|PARB_CAUVN	B8GW30	ccs:CCNA_03868	CAUVN	0.05
TRINITY_DN480651_c0_g1_i2	TIGR02525	TIGR02525	plasmid	Phage	plasmid_TraJ: plasmid transfer ATPase TraJ	85	sp|Q9I5N9|HXCR_PSEAE	Q9I5N9		PSEAE	0.05
TRINITY_DN493846_c0_g1_i2	TIGR02525	TIGR02525	plasmid	Phage	plasmid_TraJ: plasmid transfer ATPase TraJ	52.6	sp|Q5SLC9|PILB_THET8	Q5SLC9		THET8	0.05
TRINITY_DN501945_c1_g2_i1	TIGR02525	TIGR02525	plasmid	Phage	plasmid_TraJ: plasmid transfer ATPase TraJ	100.9	sp|Q06581|PILT_NEIGO	Q06581		NEIGO	0.05
TRINITY_DN756300_c0_g1_i1	TIGR02525	TIGR02525	plasmid	Phage	plasmid_TraJ: plasmid transfer ATPase TraJ	58.4	sp|Q06581|PILT_NEIGO	Q06581		NEIGO	0.05
TRINITY_DN345066_c0_g1_i1	TIGR02525	TIGR02525	plasmid	Phage	plasmid_TraJ: plasmid transfer ATPase TraJ	85.6	sp|P24559|PILT_PSEAE	P24559		PSEAE	0.04
TRINITY_DN477065_c0_g1_i1	TIGR03454	TIGR03454	plasmid	Phage	partition_RepB: plasmid partitioning protein RepB	50.4	sp|Q9KNG7|PARB_VIBCH	Q9KNG7	vch:VC_2772	VIBCH	0.04
TRINITY_DN507795_c17_g5_i1	TIGR02525	TIGR02525	plasmid	Phage	plasmid_TraJ: plasmid transfer ATPase TraJ	74.4	sp|P45792|TAPB_AERHY	P45792		AERHY	0.04
TRINITY_DN196753_c0_g2_i1	TIGR03454	TIGR03454	plasmid	Phage	partition_RepB: plasmid partitioning protein RepB	64.3	sp|P26497|SP0J_BACSU	P26497		BACSU	0.03
TRINITY_DN297225_c0_g1_i1	TIGR02525	TIGR02525	plasmid	Phage	plasmid_TraJ: plasmid transfer ATPase TraJ	61	sp|Q00512|GSPE_PSEAE	Q00512		PSEAE	0.03
TRINITY_DN502207_c13_g2_i1	TIGR02525	TIGR02525	plasmid	Phage	plasmid_TraJ: plasmid transfer ATPase TraJ	75.7	sp|Q1D098|PILB_MYXXD	Q1D098		MYXXD	0.03
TRINITY_DN502207_c13_g2_i3	TIGR02525	TIGR02525	plasmid	Phage	plasmid_TraJ: plasmid transfer ATPase TraJ	71.9	sp|Q1D098|PILB_MYXXD	Q1D098		MYXXD	0.03
TRINITY_DN506115_c8_g4_i2	TIGR02525	TIGR02525	plasmid	Phage	plasmid_TraJ: plasmid transfer ATPase TraJ	64.5	sp|Q1D098|PILB_MYXXD	Q1D098		MYXXD	0.03
TRINITY_DN507703_c4_g1_i1	TIGR02525	TIGR02525	plasmid	Phage	plasmid_TraJ: plasmid transfer ATPase TraJ	94.1	sp|P52052|YGGR_ECOLI	P52052		ECOLI	0.03
TRINITY_DN614644_c0_g1_i1	TIGR02525	TIGR02525	plasmid	Phage	plasmid_TraJ: plasmid transfer ATPase TraJ	68.7	sp|P24559|PILT_PSEAE	P24559		PSEAE	0.03
TRINITY_DN509373_c9_g3_i1	TIGR02525	TIGR02525	plasmid	Phage	plasmid_TraJ: plasmid transfer ATPase TraJ	68	sp|Q00512|GSPE_PSEAE	Q00512		PSEAE	0.01
TRINITY_DN490157_c1_g1_i2	TIGR02225	TIGR02225	recombinase	Replication/Recombination/Repair	recomb_XerD: tyrosine recombinase XerD	166.8	sp|Q7ZAM3|XERD_OCEIH	Q7ZAM3	oih:OB1847	OCEIH	0.28
TRINITY_DN504578_c0_g5_i2	TIGR02238	TIGR02238	recombinase	Replication/Recombination/Repair	recomb_DMC1: meiotic recombinase Dmc1	83.1	sp|P16943|YIS5_SHISO	P16943		SHISO	0.28
TRINITY_DN231606_c0_g1_i1	TIGR02224	TIGR02224	recombinase	Replication/Recombination/Repair	recomb_XerC: tyrosine recombinase XerC	109.1	sp|B1J1V8|XERC_PSEPW	B1J1V8	ppw:PputW619_0242	PSEPW	0.19
TRINITY_DN618208_c0_g1_i1	TIGR02224	TIGR02224	recombinase	Replication/Recombination/Repair	recomb_XerC: tyrosine recombinase XerC	140.2	sp|Q2LT92|XERC_SYNAS	Q2LT92	sat:SYN_02151	SYNAS	0.19
TRINITY_DN170648_c0_g1_i1	TIGR02224	TIGR02224	recombinase	Replication/Recombination/Repair	recomb_XerC: tyrosine recombinase XerC	158.1	sp|Q51566|XERC_PSEAE	Q51566	pae:PA5280	PSEAE	0.18
TRINITY_DN435223_c0_g1_i1	TIGR02224	TIGR02224	recombinase	Replication/Recombination/Repair	recomb_XerC: tyrosine recombinase XerC	96.4	sp|Q8XTL6|XERC2_RALSO	Q8XTL6	rso:RSp0090	RALSO	0.17
TRINITY_DN449513_c0_g1_i2	TIGR02224	TIGR02224	recombinase	Replication/Recombination/Repair	recomb_XerC: tyrosine recombinase XerC	98.1	sp|Q8XTL6|XERC2_RALSO	Q8XTL6		RALSO	0.17
TRINITY_DN86687_c0_g1_i1	TIGR02225	TIGR02225	recombinase	Replication/Recombination/Repair	recomb_XerD: tyrosine recombinase XerD	106.6	sp|Q5L6G3|XERC_CHLAB	Q5L6G3	cab:CAB312	CHLAB	0.14
TRINITY_DN193774_c1_g1_i1	TIGR02224	TIGR02224	recombinase	Replication/Recombination/Repair	recomb_XerC: tyrosine recombinase XerC	99.2	sp|Q500B4|XERC_PSEU2	Q500B4	psb:Psyr_0185	PSEU2	0.14
TRINITY_DN746819_c0_g1_i1	TIGR02225	TIGR02225	recombinase	Replication/Recombination/Repair	recomb_XerD: tyrosine recombinase XerD	118.1	sp|P0A0P1|XERD_STAAW	P0A0P1	sam:MW1451	STAAW	0.14
TRINITY_DN69082_c0_g1_i1	TIGR02225	TIGR02225	recombinase	Replication/Recombination/Repair	recomb_XerD: tyrosine recombinase XerD	124	sp|Q7MNQ0|XERD_VIBVY	Q7MNQ0	vvy:VV0665	VIBVY	0.13
TRINITY_DN501356_c2_g1_i2	TIGR02225	TIGR02225	recombinase	Replication/Recombination/Repair	recomb_XerD: tyrosine recombinase XerD	198.3	sp|P0A0P1|XERD_STAAW	P0A0P1		STAAW	0.12
TRINITY_DN536937_c0_g1_i1	TIGR02225	TIGR02225	recombinase	Replication/Recombination/Repair	recomb_XerD: tyrosine recombinase XerD	96.6	sp|P46352|XERD_BACSU	P46352	bsu:BSU23510	BACSU	0.12
TRINITY_DN415911_c0_g1_i1	TIGR02225	TIGR02225	recombinase	Replication/Recombination/Repair	recomb_XerD: tyrosine recombinase XerD	111.6	sp|Q8XTL6|XERC2_RALSO	Q8XTL6		RALSO	0.11
TRINITY_DN506883_c1_g1_i1	TIGR02224	TIGR02224	recombinase	Replication/Recombination/Repair	recomb_XerC: tyrosine recombinase XerC	61.9	sp|O50655|XERD_SELRU	O50655		SELRU	0.11
TRINITY_DN440163_c0_g1_i1	TIGR02224	TIGR02224	recombinase	Replication/Recombination/Repair	recomb_XerC: tyrosine recombinase XerC	119.1	sp|Q1D804|XERC_MYXXD	Q1D804	mxa:MXAN_3010	MYXXD	0.1
TRINITY_DN498660_c0_g1_i1	TIGR02224	TIGR02224	recombinase	Replication/Recombination/Repair	recomb_XerC: tyrosine recombinase XerC	139.3	sp|O59490|XERA_PYRHO	O59490	pho:PH1826	PYRHO	0.1
TRINITY_DN612381_c0_g1_i1	TIGR02224	TIGR02224	recombinase	Replication/Recombination/Repair	recomb_XerC: tyrosine recombinase XerC	131.6	sp|B4SDZ2|XERC_PELPB	B4SDZ2	pph:Ppha_0688	PELPB	0.1
TRINITY_DN700527_c0_g1_i1	TIGR02224	TIGR02224	recombinase	Replication/Recombination/Repair	recomb_XerC: tyrosine recombinase XerC	138.2	sp|Q89X68|XERC_BRADU	Q89X68	bja:blr0446	BRADU	0.1
TRINITY_DN890827_c0_g1_i1	TIGR02224	TIGR02224	recombinase	Replication/Recombination/Repair	recomb_XerC: tyrosine recombinase XerC	178.5	sp|Q8Z3A8|XERC_SALTI	Q8Z3A8	stt:t3348	SALTI	0.1
TRINITY_DN456733_c2_g1_i1	TIGR02225	TIGR02225	recombinase	Replication/Recombination/Repair	recomb_XerD: tyrosine recombinase XerD	90.7	sp|Q9HXQ6|XERD_PSEAE	Q9HXQ6	pae:PA3738	PSEAE	0.09
TRINITY_DN504554_c0_g1_i1	TIGR02225	TIGR02225	recombinase	Replication/Recombination/Repair	recomb_XerD: tyrosine recombinase XerD	400.6	sp|P46352|XERD_BACSU	P46352		BACSU	0.09
TRINITY_DN506883_c1_g1_i2	TIGR02224	TIGR02224	recombinase	Replication/Recombination/Repair	recomb_XerC: tyrosine recombinase XerC	61.9	sp|O50655|XERD_SELRU	O50655		SELRU	0.09
TRINITY_DN552133_c0_g1_i1	TIGR02225	TIGR02225	recombinase	Replication/Recombination/Repair	recomb_XerD: tyrosine recombinase XerD	136.1	sp|Q9HXQ6|XERD_PSEAE	Q9HXQ6		PSEAE	0.08
TRINITY_DN16986_c0_g1_i1	TIGR02224	TIGR02224	recombinase	Replication/Recombination/Repair	recomb_XerC: tyrosine recombinase XerC	84.1	sp|Q89X68|XERC_BRADU	Q89X68		BRADU	0.07
TRINITY_DN440163_c0_g2_i1	TIGR02225	TIGR02225	recombinase	Replication/Recombination/Repair	recomb_XerD: tyrosine recombinase XerD	105.3	sp|A1AKP9|XERC_PELPD	A1AKP9	ppd:Ppro_0285	PELPD	0.07
TRINITY_DN468232_c0_g1_i1	TIGR02224	TIGR02224	recombinase	Replication/Recombination/Repair	recomb_XerC: tyrosine recombinase XerC	138.6	sp|A0L3K3|HSLV_MAGMM	A0L3K3	mgm:Mmc1_0017	MAGMM	0.07
TRINITY_DN477521_c0_g1_i1	TIGR02224	TIGR02224	recombinase	Replication/Recombination/Repair	recomb_XerC: tyrosine recombinase XerC	334.3	sp|Q2LT92|XERC_SYNAS	Q2LT92		SYNAS	0.07
TRINITY_DN483207_c1_g1_i3	TIGR02224	TIGR02224	recombinase	Replication/Recombination/Repair	recomb_XerC: tyrosine recombinase XerC	83.7	sp|Q139V1|DNAE2_RHOPS	Q139V1	rpd:RPD_1903	RHOPS	0.07
TRINITY_DN69330_c0_g1_i1	TIGR02224	TIGR02224	recombinase	Replication/Recombination/Repair	recomb_XerC: tyrosine recombinase XerC	123.1	sp|B4U2Z3|XERS_STREM	B4U2Z3	sez:Sez_1006	STREM	0.07
TRINITY_DN303585_c0_g1_i1	TIGR02225	TIGR02225	recombinase	Replication/Recombination/Repair	recomb_XerD: tyrosine recombinase XerD	139	sp|Q92ME3|XERD_RHIME	Q92ME3	sme:SMc00691	RHIME	0.06
TRINITY_DN501672_c1_g3_i1	TIGR02224	TIGR02224	recombinase	Replication/Recombination/Repair	recomb_XerC: tyrosine recombinase XerC	138.6	sp|A0L3K3|HSLV_MAGMM	A0L3K3		MAGMM	0.05
TRINITY_DN645744_c0_g1_i1	TIGR02225	TIGR02225	recombinase	Replication/Recombination/Repair	recomb_XerD: tyrosine recombinase XerD	163.6	sp|P46352|XERD_BACSU	P46352		BACSU	0.05
TRINITY_DN136727_c0_g1_i1	TIGR02225	TIGR02225	recombinase	Replication/Recombination/Repair	recomb_XerD: tyrosine recombinase XerD	156.7	sp|Q92A53|XERD_LISIN	Q92A53	lin:lin2069	LISIN	0.04
TRINITY_DN480378_c0_g4_i1	TIGR02225	TIGR02225	recombinase	Replication/Recombination/Repair	recomb_XerD: tyrosine recombinase XerD	166.4	sp|Q9A437|XERD_CAUVC	Q9A437	ccr:CC_3006	CAUVC	0.04
TRINITY_DN519299_c2_g1_i2	TIGR02225	TIGR02225	recombinase	Replication/Recombination/Repair	recomb_XerD: tyrosine recombinase XerD	320.3	sp|A9VFJ2|DEOB_BACMK	A9VFJ2	bwe:BcerKBAB4_3918	BACMK	0.04
TRINITY_DN669587_c0_g1_i1	TIGR02225	TIGR02225	recombinase	Replication/Recombination/Repair	recomb_XerD: tyrosine recombinase XerD	127.9	sp|P55636|Y4RC_SINFN	P55636	rhi:NGR_a01840	SINFN	0.04
TRINITY_DN85065_c0_g1_i1	TIGR02224	TIGR02224	recombinase	Replication/Recombination/Repair	recomb_XerC: tyrosine recombinase XerC	132.3	sp|Q0VM16|XERC_ALCBS	Q0VM16	abo:ABO_2334	ALCBS	0.04
TRINITY_DN519299_c2_g1_i4	TIGR02225	TIGR02225	recombinase	Replication/Recombination/Repair	recomb_XerD: tyrosine recombinase XerD	320.3	sp|O24821|DEOB_GEOSE	O24821		GEOSE	0.03
TRINITY_DN518651_c1_g2_i1	TIGR02224	TIGR02224	recombinase	Replication/Recombination/Repair	recomb_XerC: tyrosine recombinase XerC	367.4	sp|C5D8V8|HSLV_GEOSW	C5D8V8	gwc:GWCH70_1105	GEOSW	0.01
TRINITY_DN518286_c5_g2_i2	TIGR00648	TIGR00648	recombination	Replication/Recombination/Repair	recU: recombination protein U	266.6	sp|P39792|RECU_BACSU	P39792	bsu:BSU22310	BACSU	1.84
TRINITY_DN504529_c0_g2_i1	TIGR02236	TIGR02236	recombination	Replication/Recombination/Repair	recomb_radA: DNA repair and recombination protein RadA	101.6	sp|Q9V233|RADA_PYRAB	Q9V233	pab:PAB0164	PYRAB	0.47
TRINITY_DN507212_c7_g6_i1	RecA	PF00154.22	recombination	Replication/Recombination/Repair	recA bacterial DNA recombination protein	97.2	sp|Q18BJ4|RECA_CLOD6	Q18BJ4	cdf:CD630_13280	CLOD6	0.32
TRINITY_DN280280_c0_g1_i1	Sua5_yciO_yrdC	PF01300.19	recombination	Replication/Recombination/Repair	Telomere recombination	88.4	sp|O07451|HYPF2_CUPNH	O07451	reh:PHG096	CUPNH	0.26
TRINITY_DN507212_c7_g1_i2	RecA	PF00154.22	recombination	Replication/Recombination/Repair	recA bacterial DNA recombination protein	223.4	sp|P48289|RECA_GLUOX	P48289	gox:GOX1522	GLUOX	0.26
TRINITY_DN630822_c0_g1_i1	TIGR02236	TIGR02236	recombination	Replication/Recombination/Repair	recomb_radA: DNA repair and recombination protein RadA	158.5	sp|O29269|RADA_ARCFU	O29269	afu:AF_0993	ARCFU	0.23
TRINITY_DN507555_c8_g3_i2	RecA	PF00154.22	recombination	Replication/Recombination/Repair	recA bacterial DNA recombination protein	167.3	sp|Q03R29|RECA_LEVBA	Q03R29	lbr:LVIS_1237	LEVBA	0.22
TRINITY_DN271895_c0_g1_i1	RecA	PF00154.22	recombination	Replication/Recombination/Repair	recA bacterial DNA recombination protein	148.2	sp|Q9ZIQ0|RECA_BLAVI	Q9ZIQ0		BLAVI	0.21
TRINITY_DN470886_c0_g1_i1	Sua5_yciO_yrdC	PF01300.19	recombination	Replication/Recombination/Repair	Telomere recombination	154.8	sp|P0AFR6|YCIO_SHIFL	P0AFR6	sfl:SF1270	SHIFL	0.2
TRINITY_DN669180_c0_g1_i1	TIGR00615	TIGR00615	recombination	Replication/Recombination/Repair	recR: recombination protein RecR	167.5	sp|B8DVK3|RECR_BIFA0	B8DVK3	bla:BLA_0202	BIFA0	0.19
TRINITY_DN493466_c0_g1_i1	RecA	PF00154.22	recombination	Replication/Recombination/Repair	recA bacterial DNA recombination protein	197.5	sp|B3QQT8|RECA_CHLP8	B3QQT8	cpc:Cpar_0281	CHLP8	0.19
TRINITY_DN507583_c6_g5_i3	RecA	PF00154.22	recombination	Replication/Recombination/Repair	recA bacterial DNA recombination protein	150.1	sp|Q895I5|RECA_CLOTE	Q895I5	ctc:CTC_01289	CLOTE	0.19
TRINITY_DN855033_c0_g1_i1	Sua5_yciO_yrdC	PF01300.19	recombination	Replication/Recombination/Repair	Telomere recombination	80.6	sp|P0AFR6|YCIO_SHIFL	P0AFR6		SHIFL	0.19
TRINITY_DN187964_c0_g1_i1	Sua5_yciO_yrdC	PF01300.19	recombination	Replication/Recombination/Repair	Telomere recombination	110.7	sp|O07451|HYPF2_CUPNH	O07451	rru:Rru_A3471	CUPNH	0.18
TRINITY_DN342022_c0_g1_i2	TIGR00615	TIGR00615	recombination	Replication/Recombination/Repair	recR: recombination protein RecR	74.2	sp|Q2RNN0|RECR_RHORT	Q2RNN0		RHORT	0.18
TRINITY_DN454259_c0_g1_i1	TIGR00615	TIGR00615	recombination	Replication/Recombination/Repair	recR: recombination protein RecR	173.5	sp|A0LM17|RECR_SYNFM	A0LM17	sfu:Sfum_2791	SYNFM	0.18
TRINITY_DN501977_c0_g1_i1	TIGR00615	TIGR00615	recombination	Replication/Recombination/Repair	recR: recombination protein RecR	176.9	sp|B1JBZ1|RECR_PSEPW	B1JBZ1	ppw:PputW619_3585	PSEPW	0.18
TRINITY_DN507151_c0_g2_i1	TIGR00615	TIGR00615	recombination	Replication/Recombination/Repair	recR: recombination protein RecR	236.4	sp|C4KZX2|RECR_EXISA	C4KZX2	eat:EAT1b_1709	EXISA	0.18
TRINITY_DN507151_c0_g2_i2	TIGR00615	TIGR00615	recombination	Replication/Recombination/Repair	recR: recombination protein RecR	166.5	sp|C4KZX2|RECR_EXISA	C4KZX2		EXISA	0.18
TRINITY_DN499508_c4_g1_i1	RecA	PF00154.22	recombination	Replication/Recombination/Repair	recA bacterial DNA recombination protein	195.8	sp|C0ZYM6|RECA_RHOE4	C0ZYM6	rer:RER_27530	RHOE4	0.17
TRINITY_DN503324_c0_g3_i1	RecA	PF00154.22	recombination	Replication/Recombination/Repair	recA bacterial DNA recombination protein	337.7	sp|C6E6X6|RECA_GEOSM	C6E6X6	gem:GM21_3735	GEOSM	0.17
TRINITY_DN503406_c6_g2_i7	RecA	PF00154.22	recombination	Replication/Recombination/Repair	recA bacterial DNA recombination protein	273.3	sp|Q88ME4|RECA_PSEPK	Q88ME4	ppu:PP_1629	PSEPK	0.17
TRINITY_DN503406_c6_g2_i8	RecA	PF00154.22	recombination	Replication/Recombination/Repair	recA bacterial DNA recombination protein	473.5	sp|B1JDA2|RECA_PSEPW	B1JDA2	ppw:PputW619_4030	PSEPW	0.17
TRINITY_DN449455_c0_g1_i1	TIGR00615	TIGR00615	recombination	Replication/Recombination/Repair	recR: recombination protein RecR	179.2	sp|A9AUX0|RECR_HERA2	A9AUX0	hau:Haur_3924	HERA2	0.16
TRINITY_DN496299_c0_g1_i1	RecA	PF00154.22	recombination	Replication/Recombination/Repair	recA bacterial DNA recombination protein	170.2	sp|Q83TH2|RECA_LISIV	Q83TH2		LISIV	0.16
TRINITY_DN447739_c0_g2_i1	Sua5_yciO_yrdC	PF01300.19	recombination	Replication/Recombination/Repair	Telomere recombination	110.8	sp|P0AFR6|YCIO_SHIFL	P0AFR6		SHIFL	0.15
TRINITY_DN925351_c0_g1_i1	RecO_N	PF11967.9	Recombination	Replication/Recombination/Repair	Recombination protein O N terminal	64.8	sp|Q2KAD9|RECO_RHIEC	Q2KAD9	ret:RHE_CH01394	RHIEC	0.15
TRINITY_DN287427_c0_g1_i1	RecA	PF00154.22	recombination	Replication/Recombination/Repair	recA bacterial DNA recombination protein	136.5	sp|Q39Z80|RECA_GEOMG	Q39Z80	gme:Gmet_0198	GEOMG	0.14
TRINITY_DN408542_c0_g1_i1	Sua5_yciO_yrdC	PF01300.19	recombination	Replication/Recombination/Repair	Telomere recombination	112.5	sp|P39153|SUA5_BACSU	P39153	bsu:BSU36950	BACSU	0.14
TRINITY_DN463558_c0_g1_i2	Sua5_yciO_yrdC	PF01300.19	recombination	Replication/Recombination/Repair	Telomere recombination	59.6	sp|Q55638|HYPF_SYNY3	Q55638	syn:sll0322	SYNY3	0.14
TRINITY_DN867949_c0_g1_i1	TIGR00615	TIGR00615	recombination	Replication/Recombination/Repair	recR: recombination protein RecR	113.2	sp|Q7NFM5|RECR_GLOVI	Q7NFM5	gvi:glr3499	GLOVI	0.14
TRINITY_DN499508_c3_g1_i1	RecA	PF00154.22	recombination	Replication/Recombination/Repair	recA bacterial DNA recombination protein	182.6	sp|A8M7V5|RECA_SALAI	A8M7V5	saq:Sare_1389	SALAI	0.13
TRINITY_DN435695_c0_g1_i1	RecO_C	PF02565.16	Recombination	Replication/Recombination/Repair	Recombination protein O C terminal	81.1	sp|Q3JCY9|RECO_NITOC	Q3JCY9	noc:Noc_0794	NITOC	0.12
TRINITY_DN499508_c2_g1_i1	RecA	PF00154.22	recombination	Replication/Recombination/Repair	recA bacterial DNA recombination protein	164.3	sp|P61501|RECA_THETH	P61501		THETH	0.12
TRINITY_DN499753_c1_g1_i1	Sua5_yciO_yrdC	PF01300.19	recombination	Replication/Recombination/Repair	Telomere recombination	136.3	sp|B8FL12|RLME_DESAL	B8FL12	dal:Dalk_2957	DESAL	0.12
TRINITY_DN503406_c6_g2_i3	RecA	PF00154.22	recombination	Replication/Recombination/Repair	recA bacterial DNA recombination protein	107.7	sp|Q07809|RECA_PSEST	Q07809		PSEST	0.12
TRINITY_DN504529_c1_g3_i1	TIGR02236	TIGR02236	recombination	Replication/Recombination/Repair	recomb_radA: DNA repair and recombination protein RadA	195.9	sp|O29269|RADA_ARCFU	O29269		ARCFU	0.12
TRINITY_DN507583_c6_g6_i4	RecA	PF00154.22	recombination	Replication/Recombination/Repair	recA bacterial DNA recombination protein	406.9	sp|B8GQV3|RECA_THISH	B8GQV3	tgr:Tgr7_1287	THISH	0.12
TRINITY_DN52735_c0_g1_i1	TIGR00615	TIGR00615	recombination	Replication/Recombination/Repair	recR: recombination protein RecR	183.1	sp|A5UTH3|RECR_ROSS1	A5UTH3	rrs:RoseRS_1533	ROSS1	0.12
TRINITY_DN262634_c0_g1_i1	RecA	PF00154.22	recombination	Replication/Recombination/Repair	recA bacterial DNA recombination protein	91.6	sp|P74737|RECA_SYNY3	P74737	syn:sll0569	SYNY3	0.11
TRINITY_DN466595_c0_g1_i2	TIGR00615	TIGR00615	recombination	Replication/Recombination/Repair	recR: recombination protein RecR	90	sp|Q1AYP4|RECR_RUBXD	Q1AYP4	rxy:Rxyl_0510	RUBXD	0.11
TRINITY_DN507151_c0_g1_i1	TIGR00615	TIGR00615	recombination	Replication/Recombination/Repair	recR: recombination protein RecR	149.2	sp|C4KZX2|RECR_EXISA	C4KZX2		EXISA	0.11
TRINITY_DN516922_c1_g3_i1	RecA	PF00154.22	recombination	Replication/Recombination/Repair	recA bacterial DNA recombination protein	477.3	sp|P0DJP0|RECA_LISMO	P0DJP0	lmo:lmo1398	LISMO	0.11
TRINITY_DN771683_c0_g1_i1	RecA	PF00154.22	recombination	Replication/Recombination/Repair	recA bacterial DNA recombination protein	138.7	sp|Q5FL82|RECA_LACAC	Q5FL82	lac:LBA0666	LACAC	0.11
TRINITY_DN903463_c0_g1_i1	TIGR00615	TIGR00615	recombination	Replication/Recombination/Repair	recR: recombination protein RecR	137.4	sp|Q2RMH0|RECR_MOOTA	Q2RMH0	mta:Moth_0029	MOOTA	0.11
TRINITY_DN296377_c0_g1_i1	Sua5_yciO_yrdC	PF01300.19	recombination	Replication/Recombination/Repair	Telomere recombination	104	sp|O07451|HYPF2_CUPNH	O07451		CUPNH	0.1
TRINITY_DN372423_c0_g1_i1	TIGR00615	TIGR00615	recombination	Replication/Recombination/Repair	recR: recombination protein RecR	99.6	sp|Q1IQ76|RECR_KORVE	Q1IQ76	aba:Acid345_1973	KORVE	0.1
TRINITY_DN397624_c0_g1_i1	RecA	PF00154.22	recombination	Replication/Recombination/Repair	recA bacterial DNA recombination protein	129	sp|Q6KCK3|RECA_LACPE	Q6KCK3		LACPE	0.1
TRINITY_DN440222_c0_g2_i1	TIGR02236	TIGR02236	recombination	Replication/Recombination/Repair	recomb_radA: DNA repair and recombination protein RadA	192.5	sp|B1YC14|RADA_PYRNV	B1YC14	tne:Tneu_1953	PYRNV	0.1
TRINITY_DN503406_c1_g1_i2	RecA	PF00154.22	recombination	Replication/Recombination/Repair	recA bacterial DNA recombination protein	228.7	sp|Q9S660|RECA_BIFBR	Q9S660		BIFBR	0.1
TRINITY_DN26538_c0_g1_i1	Sua5_yciO_yrdC	PF01300.19	recombination	Replication/Recombination/Repair	Telomere recombination	128.3	sp|Q9KVT5|TSAC_VIBCH	Q9KVT5	vch:VC_0054	VIBCH	0.09
TRINITY_DN398531_c0_g1_i1	TIGR00615	TIGR00615	recombination	Replication/Recombination/Repair	recR: recombination protein RecR	144.4	sp|Q3A7K8|RECR_PELCD	Q3A7K8	pca:Pcar_0376	PELCD	0.09
TRINITY_DN440848_c0_g1_i1	Sua5_yciO_yrdC	PF01300.19	recombination	Replication/Recombination/Repair	Telomere recombination	83.6	sp|Q58123|HYPF_METJA	Q58123	mja:MJ_0713	METJA	0.09
TRINITY_DN482503_c0_g1_i1	Sua5_yciO_yrdC	PF01300.19	recombination	Replication/Recombination/Repair	Telomere recombination	94.8	sp|P39153|SUA5_BACSU	P39153		BACSU	0.09
TRINITY_DN502335_c4_g2_i1	RecA	PF00154.22	recombination	Replication/Recombination/Repair	recA bacterial DNA recombination protein	234.8	sp|Q8RA55|RECA_CALS4	Q8RA55	tte:TTE1374	CALS4	0.09
TRINITY_DN507555_c4_g1_i1	RecA	PF00154.22	recombination	Replication/Recombination/Repair	recA bacterial DNA recombination protein	192.4	sp|Q6FZF0|RECA_BARQU	Q6FZF0	bqu:BQ07950	BARQU	0.09
TRINITY_DN597828_c0_g1_i1	TIGR00615	TIGR00615	recombination	Replication/Recombination/Repair	recR: recombination protein RecR	163.1	sp|A0LWH7|RECR_ACIC1	A0LWH7	ace:Acel_2015	ACIC1	0.09
TRINITY_DN633391_c0_g1_i1	Sua5_yciO_yrdC	PF01300.19	recombination	Replication/Recombination/Repair	Telomere recombination	73.9	sp|P45103|Y1198_HAEIN	P45103	hin:HI_1198	HAEIN	0.09
TRINITY_DN751951_c0_g1_i1	TIGR00615	TIGR00615	recombination	Replication/Recombination/Repair	recR: recombination protein RecR	101	sp|Q1IY76|RECR_DEIGD	Q1IY76	dge:Dgeo_1513	DEIGD	0.09
TRINITY_DN206032_c0_g1_i1	Sua5_yciO_yrdC	PF01300.19	recombination	Replication/Recombination/Repair	Telomere recombination	96.2	sp|Q9UYB2|SUA5_PYRAB	Q9UYB2	pab:PAB1302	PYRAB	0.08
TRINITY_DN361457_c0_g1_i1	Sua5_yciO_yrdC	PF01300.19	recombination	Replication/Recombination/Repair	Telomere recombination	102.2	sp|P0AFR6|YCIO_SHIFL	P0AFR6		SHIFL	0.08
TRINITY_DN399764_c0_g1_i1	Sua5_yciO_yrdC	PF01300.19	recombination	Replication/Recombination/Repair	Telomere recombination	170.1	sp|Q55638|HYPF_SYNY3	Q55638		SYNY3	0.08
TRINITY_DN426030_c0_g1_i1	Sua5_yciO_yrdC	PF01300.19	recombination	Replication/Recombination/Repair	Telomere recombination	70.1	sp|Q58123|HYPF_METJA	Q58123		METJA	0.08
TRINITY_DN504529_c1_g4_i1	TIGR02236	TIGR02236	recombination	Replication/Recombination/Repair	recomb_radA: DNA repair and recombination protein RadA	165.1	sp|Q9V233|RADA_PYRAB	Q9V233		PYRAB	0.08
TRINITY_DN504529_c1_g5_i2	TIGR02236	TIGR02236	recombination	Replication/Recombination/Repair	recomb_radA: DNA repair and recombination protein RadA	178.6	sp|B1YC14|RADA_PYRNV	B1YC14		PYRNV	0.08
TRINITY_DN504562_c0_g2_i1	TIGR02237	TIGR02237	recombination	Replication/Recombination/Repair	recomb_radB: DNA repair and recombination protein RadB	145.1	sp|A4FYL0|RADB_METM5	A4FYL0	mmq:MmarC5_0988	METM5	0.08
TRINITY_DN504578_c0_g5_i2	TIGR02236	TIGR02236	recombination	Replication/Recombination/Repair	recomb_radA: DNA repair and recombination protein RadA	92	sp|O93748|RADA_CENSY	O93748	csy:CENSYa_0250	CENSY	0.08
TRINITY_DN568097_c0_g1_i1	RecA	PF00154.22	recombination	Replication/Recombination/Repair	recA bacterial DNA recombination protein	270.7	sp|C4L2V3|RECA_EXISA	C4L2V3	eat:EAT1b_0429	EXISA	0.08
TRINITY_DN573587_c0_g1_i1	TIGR02236	TIGR02236	recombination	Replication/Recombination/Repair	recomb_radA: DNA repair and recombination protein RadA	129.4	sp|P0CW92|RADA_AERPE	P0CW92	ape:APE_0119	AERPE	0.08
TRINITY_DN645355_c0_g1_i1	TIGR00615	TIGR00615	recombination	Replication/Recombination/Repair	recR: recombination protein RecR	114.3	sp|Q98BM4|RECR_RHILO	Q98BM4	mlo:mlr5510	RHILO	0.08
TRINITY_DN675077_c0_g1_i1	RecA	PF00154.22	recombination	Replication/Recombination/Repair	recA bacterial DNA recombination protein	89.1	sp|B8CJQ6|RECA_SHEPW	B8CJQ6	swp:swp_1366	SHEPW	0.08
TRINITY_DN447739_c0_g1_i1	Sua5_yciO_yrdC	PF01300.19	recombination	Replication/Recombination/Repair	Telomere recombination	102	sp|P0AFR6|YCIO_SHIFL	P0AFR6		SHIFL	0.07
TRINITY_DN455553_c1_g1_i1	TIGR00615	TIGR00615	recombination	Replication/Recombination/Repair	recR: recombination protein RecR	186.6	sp|B8DVK3|RECR_BIFA0	B8DVK3		BIFA0	0.07
TRINITY_DN499052_c0_g1_i1	TIGR00615	TIGR00615	recombination	Replication/Recombination/Repair	recR: recombination protein RecR	290.3	sp|P09122|DPO3X_BACSU	P09122	bsu:BSU00190	BACSU	0.07
TRINITY_DN510925_c2_g3_i3	RecA	PF00154.22	recombination	Replication/Recombination/Repair	recA bacterial DNA recombination protein	166.3	sp|A7Z4W5|RECA_BACVZ	A7Z4W5	bay:RBAM_016780	BACVZ	0.07
TRINITY_DN511753_c0_g1_i3	TIGR02236	TIGR02236	recombination	Replication/Recombination/Repair	recomb_radA: DNA repair and recombination protein RadA	99.5	sp|A4YCN4|RADA_METS5	A4YCN4	mse:Msed_0009	METS5	0.07
TRINITY_DN638199_c0_g1_i1	RecA	PF00154.22	recombination	Replication/Recombination/Repair	recA bacterial DNA recombination protein	394.8	sp|P48295|RECA_STRVP	P48295	sve:SVEN_5424	STRVP	0.07
TRINITY_DN648815_c0_g1_i1	Sua5_yciO_yrdC	PF01300.19	recombination	Replication/Recombination/Repair	Telomere recombination	124.2	sp|Q9UYB2|SUA5_PYRAB	Q9UYB2		PYRAB	0.07
TRINITY_DN706831_c0_g1_i1	TIGR02236	TIGR02236	recombination	Replication/Recombination/Repair	recomb_radA: DNA repair and recombination protein RadA	157.5	sp|O29269|RADA_ARCFU	O29269		ARCFU	0.07
TRINITY_DN868035_c0_g1_i1	TIGR02236	TIGR02236	recombination	Replication/Recombination/Repair	recomb_radA: DNA repair and recombination protein RadA	117.7	sp|B1YC14|RADA_PYRNV	B1YC14		PYRNV	0.07
TRINITY_DN27357_c0_g1_i1	TIGR00615	TIGR00615	recombination	Replication/Recombination/Repair	recR: recombination protein RecR	145.6	sp|A3DHB7|RECR_ACET2	A3DHB7	cth:Cthe_2142	ACET2	0.06
TRINITY_DN343335_c0_g2_i1	RecA	PF00154.22	recombination	Replication/Recombination/Repair	recA bacterial DNA recombination protein	177.7	sp|C0QI90|RECA_DESAH	C0QI90	dat:HRM2_27340	DESAH	0.06
TRINITY_DN460415_c0_g1_i1	Sua5_yciO_yrdC	PF01300.19	recombination	Replication/Recombination/Repair	Telomere recombination	130.3	sp|Q55638|HYPF_SYNY3	Q55638		SYNY3	0.06
TRINITY_DN475238_c0_g1_i1	TIGR02236	TIGR02236	recombination	Replication/Recombination/Repair	recomb_radA: DNA repair and recombination protein RadA	203	sp|Q97BJ9|RADA_THEVO	Q97BJ9	tvo:TVG0443339	THEVO	0.06
TRINITY_DN499508_c4_g1_i2	RecA	PF00154.22	recombination	Replication/Recombination/Repair	recA bacterial DNA recombination protein	172	sp|C0ZYM6|RECA_RHOE4	C0ZYM6		RHOE4	0.06
TRINITY_DN502494_c10_g4_i1	RecA	PF00154.22	recombination	Replication/Recombination/Repair	recA bacterial DNA recombination protein	267	sp|B8IP29|RECA_METNO	B8IP29	mno:Mnod_5503	METNO	0.06
TRINITY_DN503406_c6_g2_i6	RecA	PF00154.22	recombination	Replication/Recombination/Repair	recA bacterial DNA recombination protein	474.5	sp|B1JDA2|RECA_PSEPW	B1JDA2		PSEPW	0.06
TRINITY_DN504529_c1_g2_i1	TIGR02236	TIGR02236	recombination	Replication/Recombination/Repair	recomb_radA: DNA repair and recombination protein RadA	221.1	sp|B1YC14|RADA_PYRNV	B1YC14		PYRNV	0.06
TRINITY_DN504956_c0_g2_i1	Sua5_yciO_yrdC	PF01300.19	recombination	Replication/Recombination/Repair	Telomere recombination	158.1	sp|Q6HAV4|RF1_BACHK	Q6HAV4	btk:BT9727_5013	BACHK	0.06
TRINITY_DN507555_c8_g3_i1	RecA	PF00154.22	recombination	Replication/Recombination/Repair	recA bacterial DNA recombination protein	99.6	sp|P35901|RECA_MYCLE	P35901	mle:ML0987	MYCLE	0.06
TRINITY_DN812089_c0_g1_i1	TIGR00615	TIGR00615	recombination	Replication/Recombination/Repair	recR: recombination protein RecR	177	sp|A0LM17|RECR_SYNFM	A0LM17		SYNFM	0.06
TRINITY_DN839886_c0_g1_i1	RecA	PF00154.22	recombination	Replication/Recombination/Repair	recA bacterial DNA recombination protein	255.8	sp|Q8CXG7|RECA_OCEIH	Q8CXG7	oih:OB1624	OCEIH	0.06
TRINITY_DN316793_c0_g1_i1	RecA	PF00154.22	recombination	Replication/Recombination/Repair	recA bacterial DNA recombination protein	187.5	sp|C5BGH6|RECA_EDWI9	C5BGH6	eic:NT01EI_3241	EDWI9	0.05
TRINITY_DN444677_c0_g1_i1	TIGR00615	TIGR00615	recombination	Replication/Recombination/Repair	recR: recombination protein RecR	250	sp|B8FG16|RECR_DESAL	B8FG16	dal:Dalk_2000	DESAL	0.05
TRINITY_DN447739_c0_g1_i2	Sua5_yciO_yrdC	PF01300.19	recombination	Replication/Recombination/Repair	Telomere recombination	100.1	sp|P0AFR6|YCIO_SHIFL	P0AFR6		SHIFL	0.05
TRINITY_DN453574_c0_g1_i1	RecA	PF00154.22	recombination	Replication/Recombination/Repair	recA bacterial DNA recombination protein	257.2	sp|Q88UZ4|RECA_LACPL	Q88UZ4	lpl:lp_2301	LACPL	0.05
TRINITY_DN476198_c0_g1_i1	TIGR02236	TIGR02236	recombination	Replication/Recombination/Repair	recomb_radA: DNA repair and recombination protein RadA	214.1	sp|Q46A31|RADA_METBF	Q46A31	mba:Mbar_A2338	METBF	0.05
TRINITY_DN508042_c0_g1_i1	RecO_C	PF02565.16	Recombination	Replication/Recombination/Repair	Recombination protein O C terminal	132.3	sp|B1HTJ0|ERA_LYSSC	B1HTJ0	lsp:Bsph_3710	LYSSC	0.05
TRINITY_DN813943_c0_g1_i1	Sua5_yciO_yrdC	PF01300.19	recombination	Replication/Recombination/Repair	Telomere recombination	111.9	sp|Q55638|HYPF_SYNY3	Q55638		SYNY3	0.05
TRINITY_DN925608_c0_g1_i1	TIGR02236	TIGR02236	recombination	Replication/Recombination/Repair	recomb_radA: DNA repair and recombination protein RadA	183.9	sp|Q9V233|RADA_PYRAB	Q9V233		PYRAB	0.05
TRINITY_DN306604_c0_g1_i1	RecA	PF00154.22	recombination	Replication/Recombination/Repair	recA bacterial DNA recombination protein	293.7	sp|P62211|RECA_BACLI	P62211		BACLI	0.04
TRINITY_DN330538_c0_g1_i1	RecA	PF00154.22	recombination	Replication/Recombination/Repair	recA bacterial DNA recombination protein	57.9	sp|A0LLA4|RECA_SYNFM	A0LLA4	sfu:Sfum_2528	SYNFM	0.04
TRINITY_DN342022_c0_g1_i3	TIGR00615	TIGR00615	recombination	Replication/Recombination/Repair	recR: recombination protein RecR	75.6	sp|Q2RNN0|RECR_RHORT	Q2RNN0		RHORT	0.04
TRINITY_DN371480_c0_g1_i1	TIGR02236	TIGR02236	recombination	Replication/Recombination/Repair	recomb_radA: DNA repair and recombination protein RadA	106.1	sp|P0CW92|RADA_AERPE	P0CW92		AERPE	0.04
TRINITY_DN470898_c0_g1_i2	RecA	PF00154.22	recombination	Replication/Recombination/Repair	recA bacterial DNA recombination protein	249.3	sp|B9LCN0|RECA_CHLSY	B9LCN0	chl:Chy400_1482	CHLSY	0.04
TRINITY_DN504529_c1_g1_i4	TIGR02236	TIGR02236	recombination	Replication/Recombination/Repair	recomb_radA: DNA repair and recombination protein RadA	222.9	sp|Q97BJ9|RADA_THEVO	Q97BJ9		THEVO	0.04
TRINITY_DN504578_c0_g5_i1	TIGR02236	TIGR02236	recombination	Replication/Recombination/Repair	recomb_radA: DNA repair and recombination protein RadA	110	sp|O29269|RADA_ARCFU	O29269		ARCFU	0.04
TRINITY_DN507583_c6_g5_i1	RecA	PF00154.22	recombination	Replication/Recombination/Repair	recA bacterial DNA recombination protein	147.7	sp|A9IKD2|RECA_BORPD	A9IKD2	bpt:Bpet2056	BORPD	0.04
TRINITY_DN510925_c2_g4_i1	RecA	PF00154.22	recombination	Replication/Recombination/Repair	recA bacterial DNA recombination protein	202	sp|Q4KHC1|RECA_PSEF5	Q4KHC1	pfl:PFL_1231	PSEF5	0.04
TRINITY_DN867173_c0_g1_i1	RecA	PF00154.22	recombination	Replication/Recombination/Repair	recA bacterial DNA recombination protein	236.4	sp|C0ZF14|RECA_BREBN	C0ZF14	bbe:BBR47_33960	BREBN	0.04
TRINITY_DN148707_c0_g1_i2	TIGR00615	TIGR00615	recombination	Replication/Recombination/Repair	recR: recombination protein RecR	139.3	sp|A9AUX0|RECR_HERA2	A9AUX0		HERA2	0.03
TRINITY_DN405855_c0_g1_i1	TIGR00615	TIGR00615	recombination	Replication/Recombination/Repair	recR: recombination protein RecR	168.6	sp|C0ZHA2|RECR_BREBN	C0ZHA2	bbe:BBR47_00660	BREBN	0.03
TRINITY_DN437506_c0_g1_i1	Sua5_yciO_yrdC	PF01300.19	recombination	Replication/Recombination/Repair	Telomere recombination	156.1	sp|Q55638|HYPF_SYNY3	Q55638		SYNY3	0.03
TRINITY_DN489163_c0_g2_i1	TIGR00615	TIGR00615	recombination	Replication/Recombination/Repair	recR: recombination protein RecR	162	sp|A1SDH8|RECR_NOCSJ	A1SDH8	nca:Noca_0319	NOCSJ	0.03
TRINITY_DN493466_c0_g1_i2	RecA	PF00154.22	recombination	Replication/Recombination/Repair	recA bacterial DNA recombination protein	197.5	sp|B3QQT8|RECA_CHLP8	B3QQT8		CHLP8	0.03
TRINITY_DN494521_c3_g1_i1	Sua5_yciO_yrdC	PF01300.19	recombination	Replication/Recombination/Repair	Telomere recombination	66.1	sp|Q55638|HYPF_SYNY3	Q55638		SYNY3	0.03
TRINITY_DN504529_c1_g5_i1	TIGR02236	TIGR02236	recombination	Replication/Recombination/Repair	recomb_radA: DNA repair and recombination protein RadA	153.8	sp|B1YC14|RADA_PYRNV	B1YC14		PYRNV	0.03
TRINITY_DN506025_c0_g2_i2	RecA	PF00154.22	recombination	Replication/Recombination/Repair	recA bacterial DNA recombination protein	142.3	sp|P48291|RECA1_MYXXA	P48291		MYXXA	0.03
TRINITY_DN510925_c2_g3_i2	RecA	PF00154.22	recombination	Replication/Recombination/Repair	recA bacterial DNA recombination protein	133.7	sp|Q0SSE7|RECA_CLOPS	Q0SSE7	cpr:CPR_1645	CLOPS	0.03
TRINITY_DN189644_c0_g1_i1	RecA	PF00154.22	recombination	Replication/Recombination/Repair	recA bacterial DNA recombination protein	379.2	sp|P48295|RECA_STRVP	P48295		STRVP	0.01
TRINITY_DN503669_c0_g1_i1	Resolvase	PF00239.22	Resolvase	Replication/Recombination/Repair	Resolvase, N terminal domain	75.6	sp|Q45057|YNEB_BACSU	Q45057	bsu:BSU17870	BACSU	0.23
TRINITY_DN508097_c0_g1_i1	RuvX	PF03652.16	resolvase	Replication/Recombination/Repair	Holliday junction resolvase	151.4	sp|C5D4Z1|YQGF_GEOSW	C5D4Z1	gwc:GWCH70_2488	GEOSW	0.19
TRINITY_DN573666_c0_g1_i1	RuvX	PF03652.16	resolvase	Replication/Recombination/Repair	Holliday junction resolvase	157	sp|A8FFM7|YQGF_BACP2	A8FFM7	bpu:BPUM_2378	BACP2	0.19
TRINITY_DN333184_c0_g1_i1	Resolvase	PF00239.22	Resolvase	Replication/Recombination/Repair	Resolvase, N terminal domain	51.3	sp|P55368|Y4BA_SINFN	P55368	rhi:NGR_a00280	SINFN	0.16
TRINITY_DN98857_c0_g1_i1	RuvX	PF03652.16	resolvase	Replication/Recombination/Repair	Holliday junction resolvase	132.3	sp|B8GC73|YQGF_CHLAD	B8GC73	cag:Cagg_0094	CHLAD	0.16
TRINITY_DN633011_c0_g1_i1	RuvX	PF03652.16	resolvase	Replication/Recombination/Repair	Holliday junction resolvase	78.1	sp|Q64VP6|YQGF_BACFR	Q64VP6	bfr:BF1683	BACFR	0.15
TRINITY_DN234334_c0_g1_i1	RuvX	PF03652.16	resolvase	Replication/Recombination/Repair	Holliday junction resolvase	145.6	sp|Q92BL1|YQGF_LISIN	Q92BL1	lin:lin1537	LISIN	0.14
TRINITY_DN450845_c0_g1_i1	Resolvase	PF00239.22	Resolvase	Replication/Recombination/Repair	Resolvase, N terminal domain	65.6	sp|P55368|Y4BA_SINFN	P55368		SINFN	0.14
TRINITY_DN770710_c0_g1_i1	Resolvase	PF00239.22	Resolvase	Replication/Recombination/Repair	Resolvase, N terminal domain	81.8	sp|P06693|TNR7_ENTFL	P06693		ENTFL	0.13
TRINITY_DN481100_c0_g1_i1	RuvX	PF03652.16	resolvase	Replication/Recombination/Repair	Holliday junction resolvase	123.4	sp|Q18BF1|YQGF_CLOD6	Q18BF1	cdf:CD630_12850	CLOD6	0.12
TRINITY_DN508097_c2_g3_i1	RuvX	PF03652.16	resolvase	Replication/Recombination/Repair	Holliday junction resolvase	153.1	sp|P94512|PSP_BACSU	P94512	bsu:BSU28940	BACSU	0.12
TRINITY_DN514291_c0_g1_i1	RuvX	PF03652.16	resolvase	Replication/Recombination/Repair	Holliday junction resolvase	145.9	sp|C4L552|Y2723_EXISA	C4L552	eat:EAT1b_2723	EXISA	0.12
TRINITY_DN370155_c0_g1_i1	Resolvase	PF00239.22	Resolvase	Replication/Recombination/Repair	Resolvase, N terminal domain	81.4	sp|P55368|Y4BA_SINFN	P55368		SINFN	0.11
TRINITY_DN123925_c0_g1_i1	RuvX	PF03652.16	resolvase	Replication/Recombination/Repair	Holliday junction resolvase	119.4	sp|Q8EBZ8|YQGF_SHEON	Q8EBZ8	son:SO_3347	SHEON	0.08
TRINITY_DN362277_c0_g1_i1	Resolvase	PF00239.22	Resolvase	Replication/Recombination/Repair	Resolvase, N terminal domain	52.3	sp|P55368|Y4BA_SINFN	P55368		SINFN	0.08
TRINITY_DN834820_c0_g1_i1	RuvX	PF03652.16	resolvase	Replication/Recombination/Repair	Holliday junction resolvase	130	sp|B0K996|YQGF_THEP3	B0K996	tpd:Teth39_1054	THEP3	0.08
TRINITY_DN507704_c0_g1_i1	Hjc	PF01870.19	resolvase	Replication/Recombination/Repair	Archaeal holliday junction resolvase (hjc)	69.6	sp|Q67KE1|ASSY_SYMTH	Q67KE1	sth:STH2874	SYMTH	0.07
TRINITY_DN864773_c0_g1_i1	Resolvase	PF00239.22	Resolvase	Replication/Recombination/Repair	Resolvase, N terminal domain	117.7	sp|P03014|PINE_ECOLI	P03014	ecj:JW1144	ECOLI	0.07
TRINITY_DN429152_c1_g2_i1	RuvX	PF03652.16	resolvase	Replication/Recombination/Repair	Holliday junction resolvase	98.4	sp|Q88D32|YQGF_PSEPK	Q88D32	ppu:PP_4996	PSEPK	0.05
TRINITY_DN513421_c2_g2_i2	Tnp_22_trimer	PF17489.3	transposable	Transfer	L1 transposable element trimerization domain	103.7	sp|Q9UN81|LORF1_HUMAN	Q9UN81		HUMAN	0.03
TRINITY_DN508313_c2_g2_i1	DDE_Tnp_IS66	PF03050.15	Transposase	Integration/excision	Transposase IS66 family	232.6	sp|P50360|Y4HP_SINFN	P50360	rhi:NGR_a03340	SINFN	0.44
TRINITY_DN606794_c0_g1_i1	Transposase_20	PF02371.17	Transposase	Integration/excision	Transposase IS116/IS110/IS902 family	63.6	sp|O34362|YKOD_BACSU	O34362	bsu:BSU13220	BACSU	0.24
TRINITY_DN321981_c0_g1_i3	DDE_Tnp_IS66	PF03050.15	Transposase	Integration/excision	Transposase IS66 family	263.9	sp|P55504|Y4JD_SINFN	P55504	rhi:NGR_a03120	SINFN	0.23
TRINITY_DN455569_c0_g1_i1	Transposase_20	PF02371.17	Transposase	Integration/excision	Transposase IS116/IS110/IS902 family	63	sp|P55643|Y4RJ_SINFN	P55643	rhi:NGR_a01770	SINFN	0.21
TRINITY_DN465224_c0_g1_i1	OrfB_IS605	PF01385.20	transposase	Integration/excision	Probable transposase	55.7	sp|P54992|YSNA_STRPR	P54992		STRPR	0.2
TRINITY_DN750372_c0_g1_i1	DUF4096	PF13340.7	transposase	Integration/excision	Putative transposase of IS4/5 family (DUF4096)	99.2	sp|P24537|YI22_BURCE	P24537		BURCE	0.19
TRINITY_DN682350_c0_g1_i1	Transposase_20	PF02371.17	Transposase	Integration/excision	Transposase IS116/IS110/IS902 family	81.8	sp|P55626|Y4QE_SINFN	P55626	rhi:NGR_a01930	SINFN	0.18
TRINITY_DN906027_c0_g1_i1	DDE_Tnp_ISL3	PF01610.18	Transposase	Integration/excision	Transposase	95.5	sp|P96117|TROB_TREPA	P96117	tpa:TP_0164	TREPA	0.17
TRINITY_DN126946_c0_g1_i1	Transposase_20	PF02371.17	Transposase	Integration/excision	Transposase IS116/IS110/IS902 family	78.9	sp|O32215|HELD_BACSU	O32215	bsu:BSU33450	BACSU	0.16
TRINITY_DN321981_c0_g1_i2	DDE_Tnp_IS66	PF03050.15	Transposase	Integration/excision	Transposase IS66 family	215.7	sp|P55504|Y4JD_SINFN	P55504		SINFN	0.15
TRINITY_DN513806_c3_g3_i2	Transposase_20	PF02371.17	Transposase	Integration/excision	Transposase IS116/IS110/IS902 family	50.1	sp|P14707|YM3_STRCO	P14707	sco:SCO1603	STRCO	0.15
TRINITY_DN516914_c5_g2_i6	DDE_Tnp_IS66	PF03050.15	Transposase	Integration/excision	Transposase IS66 family	277.9	sp|P50360|Y4HP_SINFN	P50360		SINFN	0.15
TRINITY_DN499814_c0_g2_i2	DUF772	PF05598.12	Transposase	Integration/excision	Transposase domain (DUF772)	67.5	sp|P76071|INSH5_ECOLI	P76071	ecj:JW1363	ECOLI	0.14
TRINITY_DN364806_c0_g1_i1	Y2_Tnp	PF04986.14	transposase	Integration/excision	Putative transposase	123.3	sp|P24607|T801_PSESH	P24607		PSESH	0.13
TRINITY_DN499814_c0_g1_i2	DDE_Tnp_1	PF01609.22	Transposase	Integration/excision	Transposase DDE domain	93.6	sp|P76071|INSH5_ECOLI	P76071		ECOLI	0.13
TRINITY_DN808784_c0_g1_i1	DEDD_Tnp_IS110	PF01548.18	Transposase	Integration/excision	Transposase	62.9	sp|P55626|Y4QE_SINFN	P55626		SINFN	0.13
TRINITY_DN365665_c0_g1_i1	DUF4096	PF13340.7	transposase	Integration/excision	Putative transposase of IS4/5 family (DUF4096)	75.3	sp|P24537|YI22_BURCE	P24537		BURCE	0.12
TRINITY_DN435314_c0_g1_i1	DDE_Tnp_IS66	PF03050.15	Transposase	Integration/excision	Transposase IS66 family	126.7	sp|P50360|Y4HP_SINFN	P50360		SINFN	0.12
TRINITY_DN699105_c0_g1_i1	DDE_Tnp_ISL3	PF01610.18	Transposase	Integration/excision	Transposase	146.1	sp|Q06126|TNPA_BORPP	Q06126		BORPP	0.12
TRINITY_DN351962_c0_g1_i1	DDE_Tnp_1	PF01609.22	Transposase	Integration/excision	Transposase DDE domain	64.8	sp|P55729|Y4ZB_SINFN	P55729		SINFN	0.1
TRINITY_DN447658_c1_g1_i1	DDE_Tnp_ISL3	PF01610.18	Transposase	Integration/excision	Transposase	246.2	sp|Q06126|TNPA_BORPP	Q06126		BORPP	0.1
TRINITY_DN493251_c0_g1_i5	DUF772	PF05598.12	Transposase	Integration/excision	Transposase domain (DUF772)	81.1	sp|P0CE53|INSH6_ECOLI	P0CE53	ecj:JW1972	ECOLI	0.1
TRINITY_DN512702_c0_g1_i3	DDE_Tnp_IS66	PF03050.15	Transposase	Integration/excision	Transposase IS66 family	278.2	sp|P50360|Y4HP_SINFN	P50360		SINFN	0.1
TRINITY_DN749069_c0_g1_i1	HTH_Tnp_ISL3	PF13542.7	transposase	Integration/excision	Helix-turn-helix domain of transposase family ISL3	56.3	sp|Q06126|TNPA_BORPP	Q06126		BORPP	0.1
TRINITY_DN187294_c0_g1_i1	DDE_Tnp_1	PF01609.22	Transposase	Integration/excision	Transposase DDE domain	56.3	sp|P24536|T402_BURCE	P24536		BURCE	0.09
TRINITY_DN318105_c0_g1_i1	Zn_Tnp_IS91	PF14319.7	Transposase	Integration/excision	Transposase zinc-binding domain	95.3	sp|P55631|Y4QJ_SINFN	P55631	rhi:NGR_a01880	SINFN	0.09
TRINITY_DN412137_c0_g1_i1	DUF4096	PF13340.7	transposase	Integration/excision	Putative transposase of IS4/5 family (DUF4096)	67.6	sp|P24537|YI22_BURCE	P24537		BURCE	0.09
TRINITY_DN187294_c0_g1_i2	DDE_Tnp_1	PF01609.22	Transposase	Integration/excision	Transposase DDE domain	56.3	sp|P24536|T402_BURCE	P24536		BURCE	0.08
TRINITY_DN296753_c0_g1_i1	DDE_Tnp_ISL3	PF01610.18	Transposase	Integration/excision	Transposase	194.6	sp|Q06126|TNPA_BORPP	Q06126		BORPP	0.08
TRINITY_DN474603_c0_g1_i1	Transposase_20	PF02371.17	Transposase	Integration/excision	Transposase IS116/IS110/IS902 family	75.3	sp|Q9HI37|TPF20_PSEAE	Q9HI37	pae:PA0445	PSEAE	0.08
TRINITY_DN479213_c0_g1_i2	DDE_Tnp_IS66	PF03050.15	Transposase	Integration/excision	Transposase IS66 family	142.6	sp|P50360|Y4HP_SINFN	P50360		SINFN	0.08
TRINITY_DN63291_c0_g1_i1	Y1_Tnp	PF01797.17	Transposase	Integration/excision	Transposase IS200 like	108	sp|P59696|T200_SALTY	P59696	stm:STM0946	SALTY	0.08
TRINITY_DN654256_c0_g1_i1	Zn_Tnp_IS91	PF14319.7	Transposase	Integration/excision	Transposase zinc-binding domain	65.1	sp|P55631|Y4QJ_SINFN	P55631		SINFN	0.08
TRINITY_DN244835_c0_g1_i1	DDE_Tnp_ISL3	PF01610.18	Transposase	Integration/excision	Transposase	105.2	sp|Q06126|TNPA_BORPP	Q06126		BORPP	0.07
TRINITY_DN321294_c0_g1_i1	DDE_Tnp_IS66	PF03050.15	Transposase	Integration/excision	Transposase IS66 family	215.6	sp|P50360|Y4HP_SINFN	P50360		SINFN	0.07
TRINITY_DN507435_c1_g1_i2	Y2_Tnp	PF04986.14	transposase	Integration/excision	Putative transposase	173.3	sp|P55631|Y4QJ_SINFN	P55631		SINFN	0.07
TRINITY_DN573154_c0_g1_i1	DDE_Tnp_1	PF01609.22	Transposase	Integration/excision	Transposase DDE domain	58.5	sp|Q02403|T231E_BACTF	Q02403		BACTF	0.07
TRINITY_DN591794_c0_g1_i1	Y1_Tnp	PF01797.17	Transposase	Integration/excision	Transposase IS200 like	101.5	sp|P59696|T200_SALTY	P59696		SALTY	0.07
TRINITY_DN725830_c0_g1_i1	DDE_Tnp_ISL3	PF01610.18	Transposase	Integration/excision	Transposase	133	sp|Q06126|TNPA_BORPP	Q06126		BORPP	0.07
TRINITY_DN507417_c3_g1_i1	Transposase_20	PF02371.17	Transposase	Integration/excision	Transposase IS116/IS110/IS902 family	62.6	sp|P55643|Y4RJ_SINFN	P55643		SINFN	0.06
TRINITY_DN645390_c0_g1_i1	Y2_Tnp	PF04986.14	transposase	Integration/excision	Putative transposase	127.4	sp|P55631|Y4QJ_SINFN	P55631		SINFN	0.06
TRINITY_DN211855_c0_g1_i1	Transposase_20	PF02371.17	Transposase	Integration/excision	Transposase IS116/IS110/IS902 family	53.5	sp|P14707|YM3_STRCO	P14707		STRCO	0.05
TRINITY_DN281917_c0_g1_i1	DDE_Tnp_IS66	PF03050.15	Transposase	Integration/excision	Transposase IS66 family	98.1	sp|P50360|Y4HP_SINFN	P50360		SINFN	0.05
TRINITY_DN505441_c2_g1_i3	DEDD_Tnp_IS110	PF01548.18	Transposase	Integration/excision	Transposase	70.9	sp|Q45968|TRA1_COXBU	Q45968	cbu:CBU_0006	COXBU	0.05
TRINITY_DN576890_c0_g1_i1	HTH_Tnp_1	PF01527.21	Transposase	Integration/excision	Transposase	76.5	sp|P24580|YI74_BURM1	P24580	bmj:BMULJ_03796	BURM1	0.05
TRINITY_DN906787_c0_g1_i1	HTH_Tnp_1	PF01527.21	Transposase	Integration/excision	Transposase	68.1	sp|Q9K5N0|SOJ_ALKHC	Q9K5N0		ALKHC	0.05
TRINITY_DN505441_c2_g1_i4	DEDD_Tnp_IS110	PF01548.18	Transposase	Integration/excision	Transposase	70.8	sp|Q45968|TRA1_COXBU	Q45968		COXBU	0.04
TRINITY_DN532105_c0_g1_i1	DEDD_Tnp_IS110	PF01548.18	Transposase	Integration/excision	Transposase	50.5	sp|Q9HI37|TPF20_PSEAE	Q9HI37		PSEAE	0.04
TRINITY_DN594809_c0_g1_i1	DDE_Tnp_IS66	PF03050.15	Transposase	Integration/excision	Transposase IS66 family	95.4	sp|P55504|Y4JD_SINFN	P55504		SINFN	0.04
TRINITY_DN860545_c0_g1_i1	OrfB_Zn_ribbon	PF07282.12	transposase	Integration/excision	Putative transposase DNA-binding domain	67.5	sp|P54992|YSNA_STRPR	P54992		STRPR	0.04
TRINITY_DN505441_c2_g1_i1	DEDD_Tnp_IS110	PF01548.18	Transposase	Integration/excision	Transposase	70.9	sp|Q45968|TRA1_COXBU	Q45968		COXBU	0.03
