# Supplementary material for: Geographical distribution of mobile genetic elements in microbial communities along the Yucatan coast
Source: PLoS One. 2024 Apr 29;19(4):e0301642. doi: 10.1371/journal.pone.0301642 (PMC11057721; doi:10.1371/journal.pone.0301642)
Supplement: S5 Table — (XLSX) [file pone.0301642.s005.xlsx]

## Sheet: S5_Table
S5 Table. Transcripts identified as MGE at the Dzilam site using the MGEfams database v0.5 and mobileOG-db database.
Trinity_ID	MGE	Pfam_MGE	MGEfams_annotation	mobileOG-db_protein_families	MobileOG-db_annotation	domain score	Uniprot_annotation	Uniprot	KEGG_annotation	Specie	TPM
TRINITY_DN495851_c0_g1_i1	TIGR02782	TIGR02782	conjugative	Stability/Transfer/Defense	TrbB_P: P-type conjugative transfer ATPase TrbB	106.8	sp|P9WMT3|Y3659_MYCTU	P9WMT3	mtu:Rv3659c	MYCTU	1.91
TRINITY_DN510513_c0_g2_i2	TIGR02768	TIGR02768	conjugative	Stability/Transfer/Defense	TraA_Ti: Ti-type conjugative transfer relaxase TraA	103.5	sp|O34481|RECDL_BACSU	O34481	bsu:BSU27480	BACSU	0.16
TRINITY_DN495502_c1_g3_i1	TIGR02782	TIGR02782	conjugative	Stability/Transfer/Defense	TrbB_P: P-type conjugative transfer ATPase TrbB	75	sp|Q58683|Y1287_METJA	Q58683	mja:MJ_1287	METJA	0.12
TRINITY_DN458858_c0_g1_i1	TIGR02782	TIGR02782	conjugative	Stability/Transfer/Defense	TrbB_P: P-type conjugative transfer ATPase TrbB	128.2	sp|Q51649|T408_BURM1	Q51649	bmj:BMULJ_03785	BURM1	0.03
TRINITY_DN517394_c0_g1_i2	Phage_integrase	PF00589.23	integrase	Integration/excision	Phage integrase family	75.8	sp|O35009|YOEC_BACSU	O35009	bsu:BSU18390	BACSU	1.54
TRINITY_DN516259_c2_g1_i2	rve	PF00665.27	Integrase	Integration/excision	Integrase core domain	64.8	sp|P19769|INSK_ECOLI	P19769	ecj:JW3528	ECOLI	0.97
TRINITY_DN516259_c2_g1_i1	rve	PF00665.27	Integrase	Integration/excision	Integrase core domain	64.8	sp|P19769|INSK_ECOLI	P19769		ECOLI	0.9
TRINITY_DN516259_c2_g1_i6	rve	PF00665.27	Integrase	Integration/excision	Integrase core domain	64.8	sp|P19769|INSK_ECOLI	P19769		ECOLI	0.42
TRINITY_DN518630_c1_g2_i5	rve	PF00665.27	Integrase	Integration/excision	Integrase core domain	68.9	sp|Q50700|Y3428_MYCTU	Q50700	mtu:Rv3428c	MYCTU	0.29
TRINITY_DN516259_c2_g1_i3	rve	PF00665.27	Integrase	Integration/excision	Integrase core domain	64.8	sp|P19769|INSK_ECOLI	P19769		ECOLI	0.24
TRINITY_DN313594_c0_g1_i1	rve	PF00665.27	Integrase	Integration/excision	Integrase core domain	66.5	sp|P16942|T629_SHISO	P16942		SHISO	0.23
TRINITY_DN517394_c0_g1_i4	Phage_integrase	PF00589.23	integrase	Integration/excision	Phage integrase family	77.4	sp|O35009|YOEC_BACSU	O35009		BACSU	0.21
TRINITY_DN517394_c0_g1_i8	Phage_integrase	PF00589.23	integrase	Integration/excision	Phage integrase family	76.4	sp|B2K787|NHAP2_YERPB	B2K787	ypb:YPTS_2590	YERPB	0.2
TRINITY_DN517394_c0_g1_i1	Phage_integrase	PF00589.23	integrase	Integration/excision	Phage integrase family	76.1	sp|O35009|YOEC_BACSU	O35009		BACSU	0.19
TRINITY_DN517394_c0_g1_i6	Phage_integrase	PF00589.23	integrase	Integration/excision	Phage integrase family	76.4	sp|A6VDE2|NHAP2_PSEA7	A6VDE2	pap:PSPA7_5758	PSEA7	0.16
TRINITY_DN504319_c0_g1_i1	rve	PF00665.27	Integrase	Integration/excision	Integrase core domain	76.9	sp|P16940|YIS2_SHISO	P16940		SHISO	0.15
TRINITY_DN402975_c0_g1_i1	rve_3	PF13683.7	Integrase	Integration/excision	Integrase core domain	67.5	sp|P37007|YAGA_ECOLI	P37007	ecj:JW0260	ECOLI	0.13
TRINITY_DN515531_c0_g1_i1	Phage_integrase	PF00589.23	integrase	Integration/excision	Phage integrase family	73	sp|O07535|KHTT_BACSU	O07535	bsu:BSU09860	BACSU	0.12
TRINITY_DN516259_c2_g1_i8	rve	PF00665.27	Integrase	Integration/excision	Integrase core domain	64.8	sp|P19769|INSK_ECOLI	P19769		ECOLI	0.12
TRINITY_DN812763_c0_g1_i1	rve	PF00665.27	Integrase	Integration/excision	Integrase core domain	68.3	sp|Q04217|DHR1_YEAST	Q04217	sce:YMR128W	YEAST	0.12
TRINITY_DN505353_c0_g1_i1	rve	PF00665.27	Integrase	Integration/excision	Integrase core domain	78.2	sp|P35878|T904_LACLA	P35878	lla:L0458	LACLA	0.1
TRINITY_DN517394_c0_g1_i3	Phage_integrase	PF00589.23	integrase	Integration/excision	Phage integrase family	76.4	sp|B2K787|NHAP2_YERPB	B2K787		YERPB	0.1
TRINITY_DN517394_c0_g1_i5	Phage_integrase	PF00589.23	integrase	Integration/excision	Phage integrase family	74.8	sp|O35009|YOEC_BACSU	O35009		BACSU	0.09
TRINITY_DN472382_c0_g1_i1	rve_3	PF13683.7	Integrase	Integration/excision	Integrase core domain	53.1	sp|P16940|YIS2_SHISO	P16940		SHISO	0.08
TRINITY_DN518630_c1_g2_i6	rve	PF00665.27	Integrase	Integration/excision	Integrase core domain	67.6	sp|Q50700|Y3428_MYCTU	Q50700		MYCTU	0.08
TRINITY_DN252940_c0_g1_i1	rve_3	PF13683.7	Integrase	Integration/excision	Integrase core domain	68.7	sp|P37007|YAGA_ECOLI	P37007		ECOLI	0.07
TRINITY_DN469267_c0_g1_i1	rve	PF00665.27	Integrase	Integration/excision	Integrase core domain	67.5	sp|P16940|YIS2_SHISO	P16940		SHISO	0.07
TRINITY_DN518630_c1_g2_i4	rve	PF00665.27	Integrase	Integration/excision	Integrase core domain	67.6	sp|Q50700|Y3428_MYCTU	Q50700		MYCTU	0.07
TRINITY_DN505353_c0_g1_i8	rve	PF00665.27	Integrase	Integration/excision	Integrase core domain	83.8	sp|P35878|T904_LACLA	P35878		LACLA	0.05
TRINITY_DN516259_c2_g1_i4	rve_2	PF13333.7	Integrase	Integration/excision	Integrase core domain	51.1	sp|P19769|INSK_ECOLI	P19769		ECOLI	0.03
TRINITY_DN515531_c0_g1_i4	Phage_integrase	PF00589.23	integrase	Integration/excision	Phage integrase family	72.6	sp|O07536|KHTU_BACSU	O07536	bsu:BSU09850	BACSU	0.01
TRINITY_DN497669_c0_g1_i2	TIGR02249	TIGR02249	integron	Integration/excision	integrase_gron: integron integrase	102.3	sp|P55632|Y4QK_SINFN	P55632	rhi:NGR_a01870	SINFN	0.31
TRINITY_DN625799_c0_g1_i1	TIGR02249	TIGR02249	integron	Integration/excision	integrase_gron: integron integrase	198.2	sp|P62592|INT2_SALTI	P62592	sty:HCM1.167	SALTI	0.16
TRINITY_DN350128_c0_g1_i1	TIGR02249	TIGR02249	integron	Integration/excision	integrase_gron: integron integrase	130.8	sp|P55632|Y4QK_SINFN	P55632		SINFN	0.07
TRINITY_DN515608_c0_g2_i6	TIGR02525	TIGR02525	plasmid	Phage	plasmid_TraJ: plasmid transfer ATPase TraJ	83.6	sp|P25953|COMGA_BACSU	P25953	bsu:BSU24730	BACSU	1.31
TRINITY_DN189470_c0_g1_i1	TIGR02525	TIGR02525	plasmid	Phage	plasmid_TraJ: plasmid transfer ATPase TraJ	80.7	sp|Q01566|GSPE_DICD3	Q01566	ddd:Dda3937_02416	DICD3	1.29
TRINITY_DN519265_c3_g5_i1	TIGR03454	TIGR03454	plasmid	Phage	partition_RepB: plasmid partitioning protein RepB	73	sp|C5D6B2|MURC_GEOSW	C5D6B2	gwc:GWCH70_2738	GEOSW	0.94
TRINITY_DN509373_c9_g1_i4	TIGR02525	TIGR02525	plasmid	Phage	plasmid_TraJ: plasmid transfer ATPase TraJ	145.4	sp|P24559|PILT_PSEAE	P24559	pae:PA0395	PSEAE	0.79
TRINITY_DN520173_c2_g1_i3	TIGR03454	TIGR03454	plasmid	Phage	partition_RepB: plasmid partitioning protein RepB	69.2	sp|A7GVP6|MNMG_BACCN	A7GVP6	bcy:Bcer98_4023	BACCN	0.39
TRINITY_DN509373_c9_g3_i1	TIGR02525	TIGR02525	plasmid	Phage	plasmid_TraJ: plasmid transfer ATPase TraJ	68	sp|Q00512|GSPE_PSEAE	Q00512	pae:PA3103	PSEAE	0.35
TRINITY_DN316867_c0_g1_i1	TIGR03453	TIGR03453	plasmid	Phage	partition_RepA: plasmid partitioning protein RepA	73.5	sp|P37522|SOJ_BACSU	P37522		BACSU	0.34
TRINITY_DN488696_c2_g2_i1	TIGR02525	TIGR02525	plasmid	Phage	plasmid_TraJ: plasmid transfer ATPase TraJ	61.1	sp|P24559|PILT_PSEAE	P24559		PSEAE	0.31
TRINITY_DN506989_c3_g5_i2	TIGR03454	TIGR03454	plasmid	Phage	partition_RepB: plasmid partitioning protein RepB	63.2	sp|Q72H91|SP0J_THET2	Q72H91	tth:TT_C1604	THET2	0.3
TRINITY_DN504442_c9_g1_i2	TIGR02525	TIGR02525	plasmid	Phage	plasmid_TraJ: plasmid transfer ATPase TraJ	61	sp|P31742|GSPE_XANCP	P31742	xcc:XCC0660	XANCP	0.27
TRINITY_DN520113_c4_g1_i1	TIGR03454	TIGR03454	plasmid	Phage	partition_RepB: plasmid partitioning protein RepB	63	sp|Q65CN2|MNMG_BACLD	Q65CN2	bld:BLi04374	BACLD	0.27
TRINITY_DN499243_c1_g1_i3	TIGR03453	TIGR03453	plasmid	Phage	partition_RepA: plasmid partitioning protein RepA	51.9	sp|P37522|SOJ_BACSU	P37522		BACSU	0.26
TRINITY_DN506150_c9_g1_i1	TIGR02525	TIGR02525	plasmid	Phage	plasmid_TraJ: plasmid transfer ATPase TraJ	97	sp|P24559|PILT_PSEAE	P24559		PSEAE	0.26
TRINITY_DN464730_c0_g1_i1	TIGR02525	TIGR02525	plasmid	Phage	plasmid_TraJ: plasmid transfer ATPase TraJ	75.8	sp|P37093|GSPE_VIBCH	P37093	vch:VC_2732	VIBCH	0.24
TRINITY_DN520173_c2_g1_i2	TIGR03454	TIGR03454	plasmid	Phage	partition_RepB: plasmid partitioning protein RepB	69.2	sp|O42816|SRP54_CANAX	O42816		CANAX	0.21
TRINITY_DN506115_c8_g2_i1	TIGR02525	TIGR02525	plasmid	Phage	plasmid_TraJ: plasmid transfer ATPase TraJ	81.8	sp|Q01566|GSPE_DICD3	Q01566		DICD3	0.18
TRINITY_DN408378_c0_g1_i1	PRiA4_ORF3	PF07929.12	Plasmid	Phage	Plasmid pRiA4b ORF-3-like protein	117.7	sp|P50361|Y4HQ_SINFN	P50361	rhi:NGR_a03330	SINFN	0.17
TRINITY_DN488696_c2_g2_i4	TIGR02525	TIGR02525	plasmid	Phage	plasmid_TraJ: plasmid transfer ATPase TraJ	62.1	sp|P24559|PILT_PSEAE	P24559		PSEAE	0.17
TRINITY_DN515642_c0_g2_i1	TIGR03453	TIGR03453	plasmid	Phage	partition_RepA: plasmid partitioning protein RepA	75	sp|P37522|SOJ_BACSU	P37522		BACSU	0.15
TRINITY_DN228006_c0_g1_i1	TIGR02525	TIGR02525	plasmid	Phage	plasmid_TraJ: plasmid transfer ATPase TraJ	97	sp|P24559|PILT_PSEAE	P24559		PSEAE	0.13
TRINITY_DN502207_c10_g2_i2	TIGR02525	TIGR02525	plasmid	Phage	plasmid_TraJ: plasmid transfer ATPase TraJ	88.7	sp|P31742|GSPE_XANCP	P31742		XANCP	0.11
TRINITY_DN216788_c0_g1_i2	TIGR02525	TIGR02525	plasmid	Phage	plasmid_TraJ: plasmid transfer ATPase TraJ	74.7	sp|Q06581|PILT_NEIGO	Q06581		NEIGO	0.1
TRINITY_DN513176_c0_g1_i1	TIGR03454	TIGR03454	plasmid	Phage	partition_RepB: plasmid partitioning protein RepB	59	sp|P26497|SP0J_BACSU	P26497	bsu:BSU40960	BACSU	0.1
TRINITY_DN482686_c1_g1_i1	TIGR02525	TIGR02525	plasmid	Phage	plasmid_TraJ: plasmid transfer ATPase TraJ	93.9	sp|P24559|PILT_PSEAE	P24559		PSEAE	0.08
TRINITY_DN506115_c6_g2_i1	TIGR02525	TIGR02525	plasmid	Phage	plasmid_TraJ: plasmid transfer ATPase TraJ	63.3	sp|P31742|GSPE_XANCP	P31742		XANCP	0.08
TRINITY_DN515608_c0_g2_i3	TIGR02525	TIGR02525	plasmid	Phage	plasmid_TraJ: plasmid transfer ATPase TraJ	83.6	sp|P25953|COMGA_BACSU	P25953		BACSU	0.08
TRINITY_DN506115_c6_g1_i1	TIGR02525	TIGR02525	plasmid	Phage	plasmid_TraJ: plasmid transfer ATPase TraJ	78.4	sp|Q00512|GSPE_PSEAE	Q00512		PSEAE	0.07
TRINITY_DN508052_c10_g2_i1	TIGR02525	TIGR02525	plasmid	Phage	plasmid_TraJ: plasmid transfer ATPase TraJ	124.6	sp|P24559|PILT_PSEAE	P24559		PSEAE	0.06
TRINITY_DN672122_c0_g1_i1	TIGR02525	TIGR02525	plasmid	Phage	plasmid_TraJ: plasmid transfer ATPase TraJ	55.5	sp|G3XCX3|PILU_PSEAE	G3XCX3	pae:PA0396	PSEAE	0.04
TRINITY_DN515608_c0_g2_i5	TIGR02525	TIGR02525	plasmid	Phage	plasmid_TraJ: plasmid transfer ATPase TraJ	84.1	sp|P25953|COMGA_BACSU	P25953		BACSU	0.03
TRINITY_DN570990_c0_g1_i1	PRiA4_ORF3	PF07929.12	Plasmid	Phage	Plasmid pRiA4b ORF-3-like protein	174.3	sp|P50361|Y4HQ_SINFN	P50361		SINFN	0.03
TRINITY_DN515982_c3_g3_i1	TIGR02225	TIGR02225	recombinase	Replication/Recombination/Repair	recomb_XerD: tyrosine recombinase XerD	393.9	sp|O24821|DEOB_GEOSE	O24821		GEOSE	0.94
TRINITY_DN518456_c0_g1_i2	TIGR02224	TIGR02224	recombinase	Replication/Recombination/Repair	recomb_XerC: tyrosine recombinase XerC	233	sp|B7GGC7|XERC_ANOFW	B7GGC7	afl:Aflv_1748	ANOFW	0.64
TRINITY_DN518456_c0_g3_i1	TIGR02224	TIGR02224	recombinase	Replication/Recombination/Repair	recomb_XerC: tyrosine recombinase XerC	162.3	sp|B7GGC7|XERC_ANOFW	B7GGC7		ANOFW	0.56
TRINITY_DN517486_c0_g3_i1	TIGR02224	TIGR02224	recombinase	Replication/Recombination/Repair	recomb_XerC: tyrosine recombinase XerC	260	sp|P39778|CLPY_BACSU	P39778	bsu:BSU16160	BACSU	0.46
TRINITY_DN518953_c1_g1_i4	TIGR02225	TIGR02225	recombinase	Replication/Recombination/Repair	recomb_XerD: tyrosine recombinase XerD	401.7	sp|P77836|PDP_GEOSE	P77836	ag:BAA13512	GEOSE	0.46
TRINITY_DN518438_c0_g1_i2	TIGR02224	TIGR02224	recombinase	Replication/Recombination/Repair	recomb_XerC: tyrosine recombinase XerC	359.1	sp|Q65JN5|XERC_BACLD	Q65JN5	bld:BLi01834	BACLD	0.4
TRINITY_DN518651_c1_g2_i1	TIGR02224	TIGR02224	recombinase	Replication/Recombination/Repair	recomb_XerC: tyrosine recombinase XerC	367.4	sp|C5D8V8|HSLV_GEOSW	C5D8V8	gwc:GWCH70_1105	GEOSW	0.36
TRINITY_DN518651_c1_g2_i4	TIGR02224	TIGR02224	recombinase	Replication/Recombination/Repair	recomb_XerC: tyrosine recombinase XerC	237.7	sp|Q9KA25|XERC_ALKHC	Q9KA25	bha:BH2465	ALKHC	0.3
TRINITY_DN313862_c0_g1_i1	TIGR02225	TIGR02225	recombinase	Replication/Recombination/Repair	recomb_XerD: tyrosine recombinase XerD	126.9	sp|Q92ME3|XERD_RHIME	Q92ME3	sme:SMc00691	RHIME	0.26
TRINITY_DN518953_c1_g1_i1	TIGR02225	TIGR02225	recombinase	Replication/Recombination/Repair	recomb_XerD: tyrosine recombinase XerD	192.1	sp|P46352|XERD_BACSU	P46352	bsu:BSU23510	BACSU	0.2
TRINITY_DN518438_c0_g1_i3	TIGR02224	TIGR02224	recombinase	Replication/Recombination/Repair	recomb_XerC: tyrosine recombinase XerC	304.1	sp|A8FD78|XERC_BACP2	A8FD78	bpu:BPUM_1512	BACP2	0.19
TRINITY_DN518651_c1_g2_i5	TIGR02224	TIGR02224	recombinase	Replication/Recombination/Repair	recomb_XerC: tyrosine recombinase XerC	368.9	sp|Q65JN3|CLPY_BACLD	Q65JN3	bld:BLi01836	BACLD	0.19
TRINITY_DN809673_c0_g1_i1	TIGR02225	TIGR02225	recombinase	Replication/Recombination/Repair	recomb_XerD: tyrosine recombinase XerD	233.4	sp|Q92A53|XERD_LISIN	Q92A53	lin:lin2069	LISIN	0.17
TRINITY_DN518651_c1_g2_i6	TIGR02224	TIGR02224	recombinase	Replication/Recombination/Repair	recomb_XerC: tyrosine recombinase XerC	316.8	sp|P39776|XERC_BACSU	P39776	bsu:BSU16140	BACSU	0.16
TRINITY_DN736186_c0_g1_i1	TIGR02224	TIGR02224	recombinase	Replication/Recombination/Repair	recomb_XerC: tyrosine recombinase XerC	221.8	sp|Q0VM16|XERC_ALCBS	Q0VM16	abo:ABO_2334	ALCBS	0.16
TRINITY_DN518011_c0_g1_i6	TIGR02224	TIGR02224	recombinase	Replication/Recombination/Repair	recomb_XerC: tyrosine recombinase XerC	61.9	sp|O50655|XERD_SELRU	O50655		SELRU	0.14
TRINITY_DN320925_c0_g1_i1	TIGR02225	TIGR02225	recombinase	Replication/Recombination/Repair	recomb_XerD: tyrosine recombinase XerD	109.8	sp|Q4L6J7|XERD_STAHJ	Q4L6J7	sha:SH1419	STAHJ	0.13
TRINITY_DN513594_c0_g1_i1	TIGR02225	TIGR02225	recombinase	Replication/Recombination/Repair	recomb_XerD: tyrosine recombinase XerD	388.3	sp|P46352|XERD_BACSU	P46352		BACSU	0.13
TRINITY_DN490157_c1_g1_i1	TIGR02225	TIGR02225	recombinase	Replication/Recombination/Repair	recomb_XerD: tyrosine recombinase XerD	166.8	sp|Q7ZAM3|XERD_OCEIH	Q7ZAM3	oih:OB1847	OCEIH	0.11
TRINITY_DN218854_c0_g1_i1	TIGR02224	TIGR02224	recombinase	Replication/Recombination/Repair	recomb_XerC: tyrosine recombinase XerC	114	sp|Q9KA25|XERC_ALKHC	Q9KA25		ALKHC	0.1
TRINITY_DN518456_c0_g2_i5	TIGR02224	TIGR02224	recombinase	Replication/Recombination/Repair	recomb_XerC: tyrosine recombinase XerC	148.9	sp|A7Z4N6|CLPY_BACVZ	A7Z4N6	bay:RBAM_015990	BACVZ	0.08
TRINITY_DN737112_c0_g1_i1	TIGR02225	TIGR02225	recombinase	Replication/Recombination/Repair	recomb_XerD: tyrosine recombinase XerD	127	sp|Q92A53|XERD_LISIN	Q92A53		LISIN	0.07
TRINITY_DN725924_c0_g1_i1	TIGR02224	TIGR02224	recombinase	Replication/Recombination/Repair	recomb_XerC: tyrosine recombinase XerC	102.1	sp|Q8XTL6|XERC2_RALSO	Q8XTL6	rso:RSp0090	RALSO	0.06
TRINITY_DN86687_c0_g1_i1	TIGR02225	TIGR02225	recombinase	Replication/Recombination/Repair	recomb_XerD: tyrosine recombinase XerD	106.6	sp|Q5L6G3|XERC_CHLAB	Q5L6G3	cab:CAB312	CHLAB	0.05
TRINITY_DN826680_c0_g1_i1	TIGR02225	TIGR02225	recombinase	Replication/Recombination/Repair	recomb_XerD: tyrosine recombinase XerD	93.8	sp|P46352|XERD_BACSU	P46352		BACSU	0.05
TRINITY_DN479505_c0_g1_i1	TIGR02224	TIGR02224	recombinase	Replication/Recombination/Repair	recomb_XerC: tyrosine recombinase XerC	211.2	sp|B5YFZ8|XERC_THEYD	B5YFZ8	tye:THEYE_A1395	THEYD	0.04
TRINITY_DN889111_c0_g1_i1	TIGR02225	TIGR02225	recombinase	Replication/Recombination/Repair	recomb_XerD: tyrosine recombinase XerD	303.4	sp|P46352|XERD_BACSU	P46352		BACSU	0.04
TRINITY_DN504578_c0_g5_i3	TIGR02238	TIGR02238	recombinase	Replication/Recombination/Repair	recomb_DMC1: meiotic recombinase Dmc1	85.9	sp|Q6G4T6|PSTB_BARHE	Q6G4T6	bhe:BH02460	BARHE	0.03
TRINITY_DN518438_c0_g1_i1	TIGR02224	TIGR02224	recombinase	Replication/Recombination/Repair	recomb_XerC: tyrosine recombinase XerC	359.1	sp|P39778|CLPY_BACSU	P39778		BACSU	0.02
TRINITY_DN782286_c0_g1_i1	TIGR02225	TIGR02225	recombinase	Replication/Recombination/Repair	recomb_XerD: tyrosine recombinase XerD	104.7	sp|P55632|Y4QK_SINFN	P55632		SINFN	0.02
TRINITY_DN507583_c6_g5_i4	RecA	PF00154.22	recombination	Replication/Recombination/Repair	recA bacterial DNA recombination protein	83.4	sp|A9IKD2|RECA_BORPD	A9IKD2	bpt:Bpet2056	BORPD	0.81
TRINITY_DN508120_c8_g1_i3	RecA	PF00154.22	recombination	Replication/Recombination/Repair	recA bacterial DNA recombination protein	481.9	sp|C4L2V3|RECA_EXISA	C4L2V3	eat:EAT1b_0429	EXISA	0.72
TRINITY_DN504529_c1_g1_i2	TIGR02236	TIGR02236	recombination	Replication/Recombination/Repair	recomb_radA: DNA repair and recombination protein RadA	250.3	sp|Q97BJ9|RADA_THEVO	Q97BJ9	tvo:TVG0443339	THEVO	0.7
TRINITY_DN499508_c4_g3_i1	RecA	PF00154.22	recombination	Replication/Recombination/Repair	recA bacterial DNA recombination protein	188.5	sp|P58254|RECA_CLOAB	P58254	cac:CA_C1815	CLOAB	0.56
TRINITY_DN520955_c0_g1_i1	TIGR00615	TIGR00615	recombination	Replication/Recombination/Repair	recR: recombination protein RecR	141.9	sp|Q47TY2|RECR_THEFY	Q47TY2	tfu:Tfu_0044	THEFY	0.53
TRINITY_DN503324_c0_g1_i1	RecA	PF00154.22	recombination	Replication/Recombination/Repair	recA bacterial DNA recombination protein	206.5	sp|P62215|RECA_GEOSL	P62215	gsu:GSU0145	GEOSL	0.49
TRINITY_DN210360_c0_g1_i1	TIGR00615	TIGR00615	recombination	Replication/Recombination/Repair	recR: recombination protein RecR	148.8	sp|P37522|SOJ_BACSU	P37522	bsu:BSU40970	BACSU	0.47
TRINITY_DN516103_c0_g1_i2	RecA	PF00154.22	recombination	Replication/Recombination/Repair	recA bacterial DNA recombination protein	485.1	sp|P62211|RECA_BACLI	P62211		BACLI	0.47
TRINITY_DN470898_c0_g1_i1	RecA	PF00154.22	recombination	Replication/Recombination/Repair	recA bacterial DNA recombination protein	185	sp|A9AXA6|RECA_HERA2	A9AXA6	hau:Haur_4194	HERA2	0.43
TRINITY_DN508120_c7_g2_i1	RecA	PF00154.22	recombination	Replication/Recombination/Repair	recA bacterial DNA recombination protein	232.7	sp|Q39Z80|RECA_GEOMG	Q39Z80	gme:Gmet_0198	GEOMG	0.43
TRINITY_DN520590_c4_g1_i1	TIGR02237	TIGR02237	recombination	Replication/Recombination/Repair	recomb_radB: DNA repair and recombination protein RadB	55.9	sp|P37571|CLPC_BACSU	P37571	bsu:BSU00860	BACSU	0.42
TRINITY_DN486394_c0_g1_i1	Sua5_yciO_yrdC	PF01300.19	recombination	Replication/Recombination/Repair	Telomere recombination	83.3	sp|Q02987|HYPF_RHOCA	Q02987		RHOCA	0.37
TRINITY_DN476801_c1_g1_i1	Sua5_yciO_yrdC	PF01300.19	recombination	Replication/Recombination/Repair	Telomere recombination	59.3	sp|Q58123|HYPF_METJA	Q58123	mja:MJ_0713	METJA	0.36
TRINITY_DN517741_c1_g2_i1	TIGR00648	TIGR00648	recombination	Replication/Recombination/Repair	recU: recombination protein U	244.7	sp|P39793|PBPA_BACSU	P39793	bsu:BSU22320	BACSU	0.35
TRINITY_DN431866_c0_g1_i1	Sua5_yciO_yrdC	PF01300.19	recombination	Replication/Recombination/Repair	Telomere recombination	164.2	sp|P32579|SUA5_YEAST	P32579	sce:YGL169W	YEAST	0.32
TRINITY_DN517741_c1_g1_i6	TIGR00648	TIGR00648	recombination	Replication/Recombination/Repair	recU: recombination protein U	261.5	sp|P39793|PBPA_BACSU	P39793		BACSU	0.25
TRINITY_DN516922_c1_g1_i6	RecA	PF00154.22	recombination	Replication/Recombination/Repair	recA bacterial DNA recombination protein	482.1	sp|P62211|RECA_BACLI	P62211		BACLI	0.22
TRINITY_DN518286_c5_g2_i1	TIGR00648	TIGR00648	recombination	Replication/Recombination/Repair	recU: recombination protein U	251	sp|P39793|PBPA_BACSU	P39793		BACSU	0.22
TRINITY_DN503324_c0_g2_i1	RecA	PF00154.22	recombination	Replication/Recombination/Repair	recA bacterial DNA recombination protein	173.3	sp|P62215|RECA_GEOSL	P62215		GEOSL	0.21
TRINITY_DN503406_c6_g4_i1	RecA	PF00154.22	recombination	Replication/Recombination/Repair	recA bacterial DNA recombination protein	117.2	sp|Q08784|RECA_ACEAC	Q08784		ACEAC	0.21
TRINITY_DN512934_c0_g1_i1	TIGR00615	TIGR00615	recombination	Replication/Recombination/Repair	recR: recombination protein RecR	298.8	sp|A8FAE6|RECR_BACP2	A8FAE6	bpu:BPUM_0518	BACP2	0.21
TRINITY_DN508120_c7_g1_i1	RecA	PF00154.22	recombination	Replication/Recombination/Repair	recA bacterial DNA recombination protein	219.7	sp|A9AXA6|RECA_HERA2	A9AXA6		HERA2	0.2
TRINITY_DN510925_c2_g7_i1	RecA	PF00154.22	recombination	Replication/Recombination/Repair	recA bacterial DNA recombination protein	217.8	sp|Q5WFX1|RECA_BACSK	Q5WFX1	bcl:ABC2199	BACSK	0.17
TRINITY_DN498360_c0_g2_i1	TIGR02236	TIGR02236	recombination	Replication/Recombination/Repair	recomb_radA: DNA repair and recombination protein RadA	143.2	sp|O29269|RADA_ARCFU	O29269	afu:AF_0993	ARCFU	0.16
TRINITY_DN508120_c7_g3_i1	RecA	PF00154.22	recombination	Replication/Recombination/Repair	recA bacterial DNA recombination protein	351.6	sp|P48292|RECA2_MYXXA	P48292		MYXXA	0.16
TRINITY_DN508120_c7_g4_i1	RecA	PF00154.22	recombination	Replication/Recombination/Repair	recA bacterial DNA recombination protein	51.2	sp|P42438|RECA_ACIAD	P42438	aci:ACIAD1385	ACIAD	0.15
TRINITY_DN511753_c0_g1_i2	TIGR02236	TIGR02236	recombination	Replication/Recombination/Repair	recomb_radA: DNA repair and recombination protein RadA	363.2	sp|O29269|RADA_ARCFU	O29269		ARCFU	0.15
TRINITY_DN517741_c1_g1_i7	TIGR00648	TIGR00648	recombination	Replication/Recombination/Repair	recU: recombination protein U	238.4	sp|B7IPC9|RECU_BACC2	B7IPC9	bcg:BCG9842_B3738	BACC2	0.15
TRINITY_DN189644_c0_g1_i1	RecA	PF00154.22	recombination	Replication/Recombination/Repair	recA bacterial DNA recombination protein	379.2	sp|P48295|RECA_STRVP	P48295	sve:SVEN_5424	STRVP	0.14
TRINITY_DN129332_c0_g1_i2	TIGR02236	TIGR02236	recombination	Replication/Recombination/Repair	recomb_radA: DNA repair and recombination protein RadA	131.8	sp|A3MXX9|RADA_PYRCJ	A3MXX9	pcl:Pcal_2081	PYRCJ	0.13
TRINITY_DN494947_c0_g1_i1	RecO_C	PF02565.16	Recombination	Replication/Recombination/Repair	Recombination protein O C terminal	75.5	sp|P42095|RECO_BACSU	P42095	bsu:BSU25280	BACSU	0.13
TRINITY_DN511753_c0_g3_i1	TIGR02236	TIGR02236	recombination	Replication/Recombination/Repair	recomb_radA: DNA repair and recombination protein RadA	95.2	sp|Q975Y1|RADA_SULTO	Q975Y1	sto:STK_02970	SULTO	0.13
TRINITY_DN513596_c0_g1_i2	TIGR00648	TIGR00648	recombination	Replication/Recombination/Repair	recU: recombination protein U	222.5	sp|P39793|PBPA_BACSU	P39793		BACSU	0.13
TRINITY_DN516922_c1_g1_i4	RecA	PF00154.22	recombination	Replication/Recombination/Repair	recA bacterial DNA recombination protein	482.1	sp|P62211|RECA_BACLI	P62211		BACLI	0.13
TRINITY_DN518286_c5_g2_i4	TIGR00648	TIGR00648	recombination	Replication/Recombination/Repair	recU: recombination protein U	251	sp|P39793|PBPA_BACSU	P39793		BACSU	0.13
TRINITY_DN576262_c0_g1_i1	Sua5_yciO_yrdC	PF01300.19	recombination	Replication/Recombination/Repair	Telomere recombination	110.7	sp|P45103|Y1198_HAEIN	P45103	hin:HI_1198	HAEIN	0.13
TRINITY_DN884932_c0_g1_i1	RecU	PF03838.15	Recombination	Replication/Recombination/Repair	Recombination protein U	219.5	sp|Q03FN2|RECU_PEDPA	Q03FN2	ppe:PEPE_0932	PEDPA	0.13
TRINITY_DN513069_c0_g1_i1	RecA	PF00154.22	recombination	Replication/Recombination/Repair	recA bacterial DNA recombination protein	484	sp|P62211|RECA_BACLI	P62211		BACLI	0.12
TRINITY_DN513069_c0_g1_i2	RecA	PF00154.22	recombination	Replication/Recombination/Repair	recA bacterial DNA recombination protein	325.9	sp|A9VS23|RECA_BACMK	A9VS23	bwe:BcerKBAB4_3550	BACMK	0.12
TRINITY_DN516922_c1_g1_i5	RecA	PF00154.22	recombination	Replication/Recombination/Repair	recA bacterial DNA recombination protein	478.3	sp|P62211|RECA_BACLI	P62211		BACLI	0.12
TRINITY_DN499508_c2_g1_i2	RecA	PF00154.22	recombination	Replication/Recombination/Repair	recA bacterial DNA recombination protein	133.1	sp|Q67NU3|RECA_SYMTH	Q67NU3	sth:STH1665	SYMTH	0.11
TRINITY_DN507583_c6_g6_i1	RecA	PF00154.22	recombination	Replication/Recombination/Repair	recA bacterial DNA recombination protein	240.1	sp|B8GQV3|RECA_THISH	B8GQV3	tgr:Tgr7_1287	THISH	0.11
TRINITY_DN513596_c0_g1_i3	TIGR00648	TIGR00648	recombination	Replication/Recombination/Repair	recU: recombination protein U	222.5	sp|P39793|PBPA_BACSU	P39793		BACSU	0.11
TRINITY_DN513596_c0_g1_i4	TIGR00648	TIGR00648	recombination	Replication/Recombination/Repair	recU: recombination protein U	222.5	sp|P39793|PBPA_BACSU	P39793		BACSU	0.11
TRINITY_DN516103_c0_g1_i1	RecA	PF00154.22	recombination	Replication/Recombination/Repair	recA bacterial DNA recombination protein	199.8	sp|P62211|RECA_BACLI	P62211		BACLI	0.11
TRINITY_DN516922_c1_g1_i1	RecA	PF00154.22	recombination	Replication/Recombination/Repair	recA bacterial DNA recombination protein	442.2	sp|P62211|RECA_BACLI	P62211		BACLI	0.11
TRINITY_DN507212_c7_g3_i2	RecA	PF00154.22	recombination	Replication/Recombination/Repair	recA bacterial DNA recombination protein	202.9	sp|Q2RQH9|RECA_RHORT	Q2RQH9	rru:Rru_A2819	RHORT	0.1
TRINITY_DN507555_c8_g5_i1	RecA	PF00154.22	recombination	Replication/Recombination/Repair	recA bacterial DNA recombination protein	213.7	sp|Q05358|RECA_LEGPN	Q05358		LEGPN	0.1
TRINITY_DN512934_c0_g1_i2	TIGR00615	TIGR00615	recombination	Replication/Recombination/Repair	recR: recombination protein RecR	240.9	sp|Q65PJ9|RECR_BACLD	Q65PJ9	bld:BLi00030	BACLD	0.1
TRINITY_DN58476_c0_g1_i1	RecA	PF00154.22	recombination	Replication/Recombination/Repair	recA bacterial DNA recombination protein	124.2	sp|A8H1T5|RECA_SHEPA	A8H1T5	spl:Spea_1195	SHEPA	0.1
TRINITY_DN495155_c0_g1_i1	TIGR00648	TIGR00648	recombination	Replication/Recombination/Repair	recU: recombination protein U	154.2	sp|A7Z5Y2|RECU_BACVZ	A7Z5Y2	bay:RBAM_020460	BACVZ	0.09
TRINITY_DN504960_c0_g4_i1	TIGR00615	TIGR00615	recombination	Replication/Recombination/Repair	recR: recombination protein RecR	209.3	sp|A1SDH8|RECR_NOCSJ	A1SDH8	nca:Noca_0319	NOCSJ	0.09
TRINITY_DN513977_c0_g1_i1	Sua5_yciO_yrdC	PF01300.19	recombination	Replication/Recombination/Repair	Telomere recombination	107.6	sp|P39153|SUA5_BACSU	P39153	bsu:BSU36950	BACSU	0.09
TRINITY_DN516922_c1_g1_i2	RecA	PF00154.22	recombination	Replication/Recombination/Repair	recA bacterial DNA recombination protein	442.2	sp|P62211|RECA_BACLI	P62211		BACLI	0.09
TRINITY_DN517741_c1_g1_i2	TIGR00648	TIGR00648	recombination	Replication/Recombination/Repair	recU: recombination protein U	238.4	sp|P39792|RECU_BACSU	P39792	bsu:BSU22310	BACSU	0.09
TRINITY_DN245402_c0_g1_i1	RecA	PF00154.22	recombination	Replication/Recombination/Repair	recA bacterial DNA recombination protein	137.3	sp|B3PPU4|RECA_RHIE6	B3PPU4	rec:RHECIAT_CH0002420	RHIE6	0.08
TRINITY_DN513069_c0_g1_i3	RecA	PF00154.22	recombination	Replication/Recombination/Repair	recA bacterial DNA recombination protein	484	sp|P62211|RECA_BACLI	P62211		BACLI	0.08
TRINITY_DN702820_c0_g1_i1	TIGR00615	TIGR00615	recombination	Replication/Recombination/Repair	recR: recombination protein RecR	140.7	sp|A0ZZN6|RECR_BIFAA	A0ZZN6	bad:BAD_0138	BIFAA	0.08
TRINITY_DN858597_c0_g1_i1	RecA	PF00154.22	recombination	Replication/Recombination/Repair	recA bacterial DNA recombination protein	206.8	sp|Q9KAA7|RECA_ALKHC	Q9KAA7	bha:BH2383	ALKHC	0.08
TRINITY_DN342022_c0_g1_i1	TIGR00615	TIGR00615	recombination	Replication/Recombination/Repair	recR: recombination protein RecR	78.4	sp|Q11AW7|RECR_CHESB	Q11AW7	mes:Meso_4091	CHESB	0.07
TRINITY_DN488461_c1_g2_i1	Sua5_yciO_yrdC	PF01300.19	recombination	Replication/Recombination/Repair	Telomere recombination	79.3	sp|Q02987|HYPF_RHOCA	Q02987		RHOCA	0.07
TRINITY_DN517363_c0_g4_i2	TIGR00615	TIGR00615	recombination	Replication/Recombination/Repair	recR: recombination protein RecR	150.7	sp|P09122|DPO3X_BACSU	P09122	bsu:BSU00190	BACSU	0.07
TRINITY_DN518286_c5_g2_i8	TIGR00648	TIGR00648	recombination	Replication/Recombination/Repair	recU: recombination protein U	251	sp|P39793|PBPA_BACSU	P39793		BACSU	0.07
TRINITY_DN818761_c0_g1_i1	Sua5_yciO_yrdC	PF01300.19	recombination	Replication/Recombination/Repair	Telomere recombination	74.8	sp|P39153|SUA5_BACSU	P39153		BACSU	0.07
TRINITY_DN517731_c0_g3_i2	RecO_C	PF02565.16	Recombination	Replication/Recombination/Repair	Recombination protein O C terminal	148.1	sp|B1HTJ0|ERA_LYSSC	B1HTJ0	lsp:Bsph_3710	LYSSC	0.06
TRINITY_DN771290_c0_g1_i1	TIGR00615	TIGR00615	recombination	Replication/Recombination/Repair	recR: recombination protein RecR	143.1	sp|C1D0V5|RECR_DEIDV	C1D0V5	ddr:Deide_06340	DEIDV	0.06
TRINITY_DN883810_c0_g1_i1	RecA	PF00154.22	recombination	Replication/Recombination/Repair	recA bacterial DNA recombination protein	129.6	sp|Q9KAA7|RECA_ALKHC	Q9KAA7		ALKHC	0.06
TRINITY_DN256167_c0_g1_i1	Sua5_yciO_yrdC	PF01300.19	recombination	Replication/Recombination/Repair	Telomere recombination	74.6	sp|P0AFR6|YCIO_SHIFL	P0AFR6	sfl:SF1270	SHIFL	0.05
TRINITY_DN504578_c0_g1_i1	TIGR02236	TIGR02236	recombination	Replication/Recombination/Repair	recomb_radA: DNA repair and recombination protein RadA	350.9	sp|O93748|RADA_CENSY	O93748	csy:CENSYa_0250	CENSY	0.05
TRINITY_DN511753_c0_g2_i1	TIGR02236	TIGR02236	recombination	Replication/Recombination/Repair	recomb_radA: DNA repair and recombination protein RadA	130.8	sp|O29269|RADA_ARCFU	O29269		ARCFU	0.05
TRINITY_DN517741_c1_g1_i3	TIGR00648	TIGR00648	recombination	Replication/Recombination/Repair	recU: recombination protein U	261.5	sp|P39792|RECU_BACSU	P39792		BACSU	0.05
TRINITY_DN669180_c0_g1_i1	TIGR00615	TIGR00615	recombination	Replication/Recombination/Repair	recR: recombination protein RecR	167.5	sp|B8DVK3|RECR_BIFA0	B8DVK3	bla:BLA_0202	BIFA0	0.04
TRINITY_DN163999_c0_g1_i1	Sua5_yciO_yrdC	PF01300.19	recombination	Replication/Recombination/Repair	Telomere recombination	84.6	sp|P0AFR6|YCIO_SHIFL	P0AFR6		SHIFL	0.04
TRINITY_DN488461_c1_g3_i1	Sua5_yciO_yrdC	PF01300.19	recombination	Replication/Recombination/Repair	Telomere recombination	88.1	sp|P30131|HYPF_ECOLI	P30131	ecj:JW5433	ECOLI	0.04
TRINITY_DN511753_c0_g1_i1	TIGR02236	TIGR02236	recombination	Replication/Recombination/Repair	recomb_radA: DNA repair and recombination protein RadA	109	sp|O74036|RADA_PYRFU	O74036	pfu:PF1926	PYRFU	0.04
TRINITY_DN517363_c0_g2_i1	TIGR00615	TIGR00615	recombination	Replication/Recombination/Repair	recR: recombination protein RecR	147.5	sp|A7Z0E4|RECR_BACVZ	A7Z0E4	bay:RBAM_000270	BACVZ	0.04
TRINITY_DN518286_c5_g2_i5	TIGR00648	TIGR00648	recombination	Replication/Recombination/Repair	recU: recombination protein U	251	sp|P39793|PBPA_BACSU	P39793		BACSU	0.03
TRINITY_DN508097_c2_g3_i2	RuvX	PF03652.16	resolvase	Replication/Recombination/Repair	Holliday junction resolvase	153.1	sp|O34758|MLTG_BACSU	O34758	bsu:BSU27370	BACSU	0.92
TRINITY_DN517976_c2_g1_i2	RuvX	PF03652.16	resolvase	Replication/Recombination/Repair	Holliday junction resolvase	152.2	sp|Q817Z0|SYA_BACCR	Q817Z0	bce:BC4383	BACCR	0.74
TRINITY_DN514291_c0_g2_i1	RuvX	PF03652.16	resolvase	Replication/Recombination/Repair	Holliday junction resolvase	146.9	sp|O34758|MLTG_BACSU	O34758		BACSU	0.39
TRINITY_DN515819_c0_g1_i2	RuvX	PF03652.16	resolvase	Replication/Recombination/Repair	Holliday junction resolvase	156.2	sp|A7GT67|SYA_BACCN	A7GT67	bcy:Bcer98_3101	BACCN	0.37
TRINITY_DN517976_c2_g1_i1	RuvX	PF03652.16	resolvase	Replication/Recombination/Repair	Holliday junction resolvase	152.2	sp|Q817Z0|SYA_BACCR	Q817Z0		BACCR	0.14
TRINITY_DN572207_c0_g1_i1	Resolvase	PF00239.22	Resolvase	Replication/Recombination/Repair	Resolvase, N terminal domain	135.7	sp|P06693|TNR7_ENTFL	P06693		ENTFL	0.11
TRINITY_DN494528_c0_g1_i1	Resolvase	PF00239.22	Resolvase	Replication/Recombination/Repair	Resolvase, N terminal domain	87	sp|Q45057|YNEB_BACSU	Q45057	bsu:BSU17870	BACSU	0.09
TRINITY_DN515819_c0_g2_i1	RuvX	PF03652.16	resolvase	Replication/Recombination/Repair	Holliday junction resolvase	151	sp|Q6HDD9|YQGF_BACHK	Q6HDD9	btk:BT9727_4119	BACHK	0.04
TRINITY_DN514111_c0_g1_i3	RuvX	PF03652.16	resolvase	Replication/Recombination/Repair	Holliday junction resolvase	154.5	sp|Q817Z0|SYA_BACCR	Q817Z0		BACCR	0.02
TRINITY_DN512557_c0_g3_i1	Tnp_22_dsRBD	PF17490.3	transposable	Transfer	L1 transposable element dsRBD-like domain	161	sp|Q9UN81|LORF1_HUMAN	Q9UN81		HUMAN	0.04
TRINITY_DN512557_c0_g3_i3	Tnp_22_dsRBD	PF17490.3	transposable	Transfer	L1 transposable element dsRBD-like domain	160.3	sp|Q9UN81|LORF1_HUMAN	Q9UN81		HUMAN	0.02
TRINITY_DN172178_c0_g1_i1	DEDD_Tnp_IS110	PF01548.18	Transposase	Integration/excision	Transposase	95.4	sp|P14707|YM3_STRCO	P14707	sco:SCO1603	STRCO	2.43
TRINITY_DN513806_c3_g3_i1	Transposase_20	PF02371.17	Transposase	Integration/excision	Transposase IS116/IS110/IS902 family	50.1	sp|P14707|YM3_STRCO	P14707		STRCO	0.91
TRINITY_DN519186_c2_g1_i18	OrfB_Zn_ribbon	PF07282.12	transposase	Integration/excision	Putative transposase DNA-binding domain	70.7	sp|Q3V4S9|Y409_ATV	Q3V4S9	vg:4484287	ATV	0.76
TRINITY_DN514460_c4_g1_i7	DEDD_Tnp_IS110	PF01548.18	Transposase	Integration/excision	Transposase	75.8	sp|Q45968|TRA1_COXBU	Q45968	cbu:CBU_0006	COXBU	0.5
TRINITY_DN499504_c0_g1_i1	Y2_Tnp	PF04986.14	transposase	Integration/excision	Putative transposase	105	sp|P55631|Y4QJ_SINFN	P55631	rhi:NGR_a01880	SINFN	0.41
TRINITY_DN519186_c2_g1_i7	OrfB_Zn_ribbon	PF07282.12	transposase	Integration/excision	Putative transposase DNA-binding domain	70.8	sp|Q3V4S9|Y409_ATV	Q3V4S9		ATV	0.33
TRINITY_DN514460_c4_g1_i9	DEDD_Tnp_IS110	PF01548.18	Transposase	Integration/excision	Transposase	75.5	sp|Q45968|TRA1_COXBU	Q45968		COXBU	0.32
TRINITY_DN518606_c3_g1_i6	DDE_Tnp_1_6	PF13751.7	Transposase	Integration/excision	Transposase DDE domain	97.2	sp|Q07429|AMTB_BACSU	Q07429	bsu:BSU36510	BACSU	0.3
TRINITY_DN514460_c4_g1_i8	DEDD_Tnp_IS110	PF01548.18	Transposase	Integration/excision	Transposase	75.8	sp|Q45968|TRA1_COXBU	Q45968		COXBU	0.19
TRINITY_DN519536_c2_g1_i4	OrfB_Zn_ribbon	PF07282.12	transposase	Integration/excision	Putative transposase DNA-binding domain	67.7	sp|P54992|YSNA_STRPR	P54992		STRPR	0.17
TRINITY_DN149475_c0_g1_i1	DDE_Tnp_ISL3	PF01610.18	Transposase	Integration/excision	Transposase	186.1	sp|Q06126|TNPA_BORPP	Q06126		BORPP	0.14
TRINITY_DN518606_c3_g1_i1	DDE_Tnp_1_6	PF13751.7	Transposase	Integration/excision	Transposase DDE domain	95.7	sp|Q07429|AMTB_BACSU	Q07429		BACSU	0.12
TRINITY_DN514460_c4_g1_i5	DEDD_Tnp_IS110	PF01548.18	Transposase	Integration/excision	Transposase	75.5	sp|Q45968|TRA1_COXBU	Q45968		COXBU	0.11
TRINITY_DN514460_c4_g1_i6	DEDD_Tnp_IS110	PF01548.18	Transposase	Integration/excision	Transposase	75.8	sp|Q45968|TRA1_COXBU	Q45968		COXBU	0.09
TRINITY_DN518606_c3_g1_i2	DDE_Tnp_1_6	PF13751.7	Transposase	Integration/excision	Transposase DDE domain	85.1	sp|Q07429|AMTB_BACSU	Q07429		BACSU	0.09
TRINITY_DN438120_c0_g1_i1	DDE_Tnp_ISL3	PF01610.18	Transposase	Integration/excision	Transposase	244.7	sp|Q06126|TNPA_BORPP	Q06126		BORPP	0.08
TRINITY_DN519186_c2_g1_i9	OrfB_Zn_ribbon	PF07282.12	transposase	Integration/excision	Putative transposase DNA-binding domain	71.6	sp|Q3V4S9|Y409_ATV	Q3V4S9		ATV	0.08
TRINITY_DN511211_c3_g2_i5	Y1_Tnp	PF01797.17	Transposase	Integration/excision	Transposase IS200 like	133.2	sp|P16940|YIS2_SHISO	P16940		SHISO	0.06
TRINITY_DN516914_c5_g2_i8	DDE_Tnp_IS66	PF03050.15	Transposase	Integration/excision	Transposase IS66 family	277.9	sp|P50360|Y4HP_SINFN	P50360	rhi:NGR_a03340	SINFN	0.06
TRINITY_DN447658_c1_g1_i2	DDE_Tnp_ISL3	PF01610.18	Transposase	Integration/excision	Transposase	246.2	sp|Q06126|TNPA_BORPP	Q06126		BORPP	0.05
TRINITY_DN514460_c4_g1_i2	DEDD_Tnp_IS110	PF01548.18	Transposase	Integration/excision	Transposase	75.8	sp|Q45968|TRA1_COXBU	Q45968		COXBU	0.05
TRINITY_DN519186_c2_g1_i5	OrfB_Zn_ribbon	PF07282.12	transposase	Integration/excision	Putative transposase DNA-binding domain	70.8	sp|Q3V4S9|Y409_ATV	Q3V4S9		ATV	0.04
TRINITY_DN124703_c0_g1_i1	DDE_Tnp_1	PF01609.22	Transposase	Integration/excision	Transposase DDE domain	57.9	sp|P75741|YBFL_ECOLI	P75741		ECOLI	0.03
TRINITY_DN486481_c0_g1_i1	Transposase_20	PF02371.17	Transposase	Integration/excision	Transposase IS116/IS110/IS902 family	50.3	sp|P14707|YM3_STRCO	P14707		STRCO	0.03
TRINITY_DN519186_c2_g1_i17	OrfB_Zn_ribbon	PF07282.12	transposase	Integration/excision	Putative transposase DNA-binding domain	70.7	sp|Q3V4S9|Y409_ATV	Q3V4S9		ATV	0.03
TRINITY_DN494403_c0_g1_i2	DDE_Tnp_1	PF01609.22	Transposase	Integration/excision	Transposase DDE domain	85.9	sp|Q45620|T5377_GEOSE	Q45620		GEOSE	0.02
TRINITY_DN514460_c4_g1_i3	DEDD_Tnp_IS110	PF01548.18	Transposase	Integration/excision	Transposase	75.8	sp|Q45968|TRA1_COXBU	Q45968		COXBU	0.01
