# Supplementary material for: Geographical distribution of mobile genetic elements in microbial communities along the Yucatan coast
Source: PLoS One. 2024 Apr 29;19(4):e0301642. doi: 10.1371/journal.pone.0301642 (PMC11057721; doi:10.1371/journal.pone.0301642)
Supplement: S6 Table — (XLSX) [file pone.0301642.s006.xlsx]

## Sheet: S6_Table
S6 Table. Transcripts identified as MGE and associated to ARGs using the CARD database at the Palmar site.
TRINITY_ID	TPM	CARD_ANOTATION	ARO ID	Antibiotic drug	Mechanism	HMM_ID	MGEfams_annotation	mobileOG-db_protein_families	MobileOG_ANNOTATION
TRINITY_DN8755_c0_g1_i1	0.213333	gb|CDO61516.1|ARO:3003949|efrB	ARO:3003949	fluoroquinolone antibiotic;macrolide antibiotic;rifamycin antibiotic	antibiotic efflux	TIGR03783	conjugation	Stability/Transfer/Defense	Bac_Flav_CT_G: Bacteroides conjugation system ATPase, TraG family
TRINITY_DN31622_c0_g1_i1	0.436667	gb|AAV85982.1|ARO:3000535|macB	ARO:3000535	macrolide antibiotic	antibiotic efflux	TIGR02768	conjugative	Stability/Transfer/Defense	TraA_Ti: Ti-type conjugative transfer relaxase TraA
TRINITY_DN49476_c0_g1_i2	0.0166667	gb|AAF01499.1|ARO:3000193|tetT	ARO:3000193	tetracycline antibiotic	antibiotic target protection	TIGR02782	conjugative	Stability/Transfer/Defense	TrbB_P: P-type conjugative transfer ATPase TrbB
TRINITY_DN48279_c0_g1_i1	0.96	gb|AAV85982.1|ARO:3000535|macB	ARO:3000535	macrolide antibiotic	antibiotic efflux	TIGR02525	plasmid	Phage	plasmid_TraJ: plasmid transfer ATPase TraJ
TRINITY_DN50034_c3_g1_i4	0.246667	gb|AAV85982.1|ARO:3000535|macB	ARO:3000535	macrolide antibiotic	antibiotic efflux	TIGR02525	plasmid	Phage	plasmid_TraJ: plasmid transfer ATPase TraJ
TRINITY_DN45775_c0_g1_i1	0.293333	gb|AAC74000.1|ARO:3003950|msbA	ARO:3003950	nitroimidazole antibiotic	antibiotic efflux	Endonuc-dimeris	recombination	Replication/Recombination/Repair	T4 recombination endonuclease VII, dimerisation
TRINITY_DN49606_c0_g1_i4	0.0533333	gb|AAV85982.1|ARO:3000535|macB	ARO:3000535	macrolide antibiotic	antibiotic efflux	TIGR02237	recombination	Replication/Recombination/Repair	recomb_radB: DNA repair and recombination protein RadB
TRINITY_DN47762_c0_g1_i1	0.393333	gb|AAK37618.1|ARO:3005008|Txr	ARO:3005008	tetracycline antibiotic	antibiotic efflux	HTH_7	resolvase	Replication/Recombination/Repair	Helix-turn-helix domain of resolvase
TRINITY_DN48436_c0_g1_i2	0.69	gb|BAE77933.1|ARO:3000518|CRP	ARO:3000518	fluoroquinolone antibiotic;macrolide antibiotic;penam	antibiotic efflux	HTH_7	resolvase	Replication/Recombination/Repair	Helix-turn-helix domain of resolvase
TRINITY_DN48436_c0_g1_i4	0.03	gb|BAE77933.1|ARO:3000518|CRP	ARO:3000518	fluoroquinolone antibiotic;macrolide antibiotic;penam	antibiotic efflux	HTH_7	resolvase	Replication/Recombination/Repair	Helix-turn-helix domain of resolvase
TRINITY_DN48436_c0_g1_i5	0.126667	gb|BAE77933.1|ARO:3000518|CRP	ARO:3000518	fluoroquinolone antibiotic;macrolide antibiotic;penam	antibiotic efflux	HTH_7	resolvase	Replication/Recombination/Repair	Helix-turn-helix domain of resolvase
TRINITY_DN49377_c0_g1_i1	0.31	gb|AAK37618.1|ARO:3005008|Txr	ARO:3005008	tetracycline antibiotic	antibiotic efflux	HTH_7	resolvase	Replication/Recombination/Repair	Helix-turn-helix domain of resolvase
TRINITY_DN49377_c0_g1_i2	0.306667	gb|AAK37618.1|ARO:3005008|Txr	ARO:3005008	tetracycline antibiotic	antibiotic efflux	HTH_7	resolvase	Replication/Recombination/Repair	Helix-turn-helix domain of resolvase
TRINITY_DN49810_c0_g2_i2	0.786667	gb|AAG07762.1|ARO:3003030|mexV	ARO:3003030	disinfecting agents and antiseptics;fluoroquinolone antibiotic;macrolide antibiotic;phenicol antibiotic;tetracycline antibiotic	antibiotic efflux	HTH_7	resolvase	Replication/Recombination/Repair	Helix-turn-helix domain of resolvase
TRINITY_DN39548_c0_g1_i1	0.13	gb|AMP42147.1|ARO:3004442|tet(W/N/W)	ARO:3004442	tetracycline antibiotic	antibiotic target protection	DUF772	Transposase	Integration/excision	Transposase domain (DUF772)
