# Supplementary material for: Geographical distribution of mobile genetic elements in microbial communities along the Yucatan coast
Source: PLoS One. 2024 Apr 29;19(4):e0301642. doi: 10.1371/journal.pone.0301642 (PMC11057721; doi:10.1371/journal.pone.0301642)
Supplement: S7 Table — (XLSX) [file pone.0301642.s007.xlsx]

## Sheet: S7_Table
S7 Table. Transcripts identified as MGE and associated to ARGs using the CARD database at the Sisal site.
TRINITY_ID	TPM	CARD_ANOTATION	ARO ID	Antibiotic drug	Mechanism	HMM_ID	MGEfams_annotation	mobileOG-db_protein_families	MobileOG_ANOTATION
TRINITY_DN12047_c0_g1_i1	0.0633333	gb|AAV85982.1|ARO:3000535|macB	ARO:3000535	macrolide antibiotic	antibiotic efflux	TIGR02768	conjugative	Stability/Transfer/Defense	TraA_Ti: Ti-type conjugative transfer relaxase TraA
TRINITY_DN16801_c0_g1_i1	0.233333	gb|AYV52072.1|ARO:3002882|lmrD	ARO:3002882	lincosamide antibiotic	antibiotic efflux	TIGR02768	conjugative	Stability/Transfer/Defense	TraA_Ti: Ti-type conjugative transfer relaxase TraA
TRINITY_DN31622_c0_g1_i1	0.04	gb|AAV85982.1|ARO:3000535|macB	ARO:3000535	macrolide antibiotic	antibiotic efflux	TIGR02768	conjugative	Stability/Transfer/Defense	TraA_Ti: Ti-type conjugative transfer relaxase TraA
TRINITY_DN42303_c0_g1_i1	0.3	gb|AAC75429.1|ARO:3000833|evgS	ARO:3000833	fluoroquinolone antibiotic;macrolide antibiotic;penam;tetracycline antibiotic	antibiotic efflux	TIGR03747	conjugative	Stability/Transfer/Defense	conj_TIGR03747: integrating conjugative element membrane protein, PFL_4697 family
TRINITY_DN45888_c0_g1_i1	0.19	gb|AAA99504.1|ARO:3002987|bcrA	ARO:3002987	peptide antibiotic	antibiotic efflux	TIGR02768	conjugative	Stability/Transfer/Defense	TraA_Ti: Ti-type conjugative transfer relaxase TraA
TRINITY_DN49476_c0_g1_i2	0.27	gb|AAF01499.1|ARO:3000193|tetT	ARO:3000193	tetracycline antibiotic	antibiotic target protection	TIGR02782	conjugative	Stability/Transfer/Defense	TrbB_P: P-type conjugative transfer ATPase TrbB
TRINITY_DN49567_c0_g1_i2	0.2	gb|AAV85982.1|ARO:3000535|macB	ARO:3000535	macrolide antibiotic	antibiotic efflux	TIGR02759	conjugative	Stability/Transfer/Defense	TraD_Ftype: type IV conjugative transfer system coupling protein TraD
TRINITY_DN49920_c0_g1_i5	0.54	gb|AAV85982.1|ARO:3000535|macB	ARO:3000535	macrolide antibiotic	antibiotic efflux	TIGR03744	conjugative	Stability/Transfer/Defense	traC_PFL_4706: conjugative transfer ATPase, PFL_4706 family
TRINITY_DN49955_c2_g2_i1	0.283333	gb|AAV85982.1|ARO:3000535|macB	ARO:3000535	macrolide antibiotic	antibiotic efflux	TIGR02768	conjugative	Stability/Transfer/Defense	TraA_Ti: Ti-type conjugative transfer relaxase TraA
TRINITY_DN49955_c2_g2_i3	0.04	gb|AAV85982.1|ARO:3000535|macB	ARO:3000535	macrolide antibiotic	antibiotic efflux	TIGR02768	conjugative	Stability/Transfer/Defense	TraA_Ti: Ti-type conjugative transfer relaxase TraA
TRINITY_DN50041_c4_g1_i1	1.67667	gb|AAK37618.1|ARO:3005008|Txr	ARO:3005008	tetracycline antibiotic	antibiotic efflux	TIGR02782	conjugative	Stability/Transfer/Defense	TrbB_P: P-type conjugative transfer ATPase TrbB
TRINITY_DN61886_c0_g1_i1	0.0866667	gb|AAV85982.1|ARO:3000535|macB	ARO:3000535	macrolide antibiotic	antibiotic efflux	TIGR02768	conjugative	Stability/Transfer/Defense	TraA_Ti: Ti-type conjugative transfer relaxase TraA
TRINITY_DN3769_c0_g1_i1	0.0366667	gb|AAL19308.1|ARO:3000504|golS	ARO:3000504	carbapenem;cephalosporin;cephamycin;monobactam;penam;penem;phenicol antibiotic	antibiotic efflux	TIGR03453	plasmid	Phage	partition_RepA: plasmid partitioning protein RepA
TRINITY_DN44546_c0_g1_i1	0.173333	gb|AAL19308.1|ARO:3000504|golS	ARO:3000504	carbapenem;cephalosporin;cephamycin;monobactam;penam;penem;phenicol antibiotic	antibiotic efflux	TIGR03453	plasmid	Phage	partition_RepA: plasmid partitioning protein RepA
TRINITY_DN46379_c0_g1_i2	0.09	gb|AAK76137.1|ARO:3000024|patA	ARO:3000024	fluoroquinolone antibiotic	antibiotic efflux	TIGR02525	plasmid	Phage	plasmid_TraJ: plasmid transfer ATPase TraJ
TRINITY_DN48279_c0_g1_i1	0.0366667	gb|AAV85982.1|ARO:3000535|macB	ARO:3000535	macrolide antibiotic	antibiotic efflux	TIGR02525	plasmid	Phage	plasmid_TraJ: plasmid transfer ATPase TraJ
TRINITY_DN50034_c3_g1_i4	0.466667	gb|AAV85982.1|ARO:3000535|macB	ARO:3000535	macrolide antibiotic	antibiotic efflux	TIGR02525	plasmid	Phage	plasmid_TraJ: plasmid transfer ATPase TraJ
TRINITY_DN49606_c0_g1_i1	0.0233333	gb|AAV85982.1|ARO:3000535|macB	ARO:3000535	macrolide antibiotic	antibiotic efflux	TIGR02237	recombination	Replication/Recombination/Repair	recomb_radB: DNA repair and recombination protein RadB
TRINITY_DN49606_c0_g1_i4	0.12	gb|AAV85982.1|ARO:3000535|macB	ARO:3000535	macrolide antibiotic	antibiotic efflux	TIGR02237	recombination	Replication/Recombination/Repair	recomb_radB: DNA repair and recombination protein RadB
TRINITY_DN49606_c0_g3_i1	0.466667	gb|AAV85982.1|ARO:3000535|macB	ARO:3000535	macrolide antibiotic	antibiotic efflux	TIGR02237	recombination	Replication/Recombination/Repair	recomb_radB: DNA repair and recombination protein RadB
TRINITY_DN33721_c0_g1_i1	0.243333	gb|AAK37618.1|ARO:3005008|Txr	ARO:3005008	tetracycline antibiotic	antibiotic efflux	PF02796	resolvase	Replication/Recombination/Repair	Helix-turn-helix domain of resolvase
TRINITY_DN46976_c0_g1_i1	0.17	gb|BAB36671.1|ARO:3000832|evgA	ARO:3000832	fluoroquinolone antibiotic;macrolide antibiotic;penam;tetracycline antibiotic	antibiotic efflux	PF02796	resolvase	Replication/Recombination/Repair	Helix-turn-helix domain of resolvase
TRINITY_DN47762_c0_g1_i1	0.02	gb|AAK37618.1|ARO:3005008|Txr	ARO:3005008	tetracycline antibiotic	antibiotic efflux	PF02796	resolvase	Replication/Recombination/Repair	Helix-turn-helix domain of resolvase
TRINITY_DN48436_c0_g1_i2	0.00666667	gb|BAE77933.1|ARO:3000518|CRP	ARO:3000518	fluoroquinolone antibiotic;macrolide antibiotic;penam	antibiotic efflux	PF02796	resolvase	Replication/Recombination/Repair	Helix-turn-helix domain of resolvase
TRINITY_DN48436_c0_g1_i3	0.77	gb|BAE77933.1|ARO:3000518|CRP	ARO:3000518	fluoroquinolone antibiotic;macrolide antibiotic;penam	antibiotic efflux	PF02796	resolvase	Replication/Recombination/Repair	Helix-turn-helix domain of resolvase
TRINITY_DN48436_c0_g1_i4	0.336667	gb|BAE77933.1|ARO:3000518|CRP	ARO:3000518	fluoroquinolone antibiotic;macrolide antibiotic;penam	antibiotic efflux	PF02796	resolvase	Replication/Recombination/Repair	Helix-turn-helix domain of resolvase
TRINITY_DN48436_c0_g1_i5	0.21	gb|BAE77933.1|ARO:3000518|CRP	ARO:3000518	fluoroquinolone antibiotic;macrolide antibiotic;penam	antibiotic efflux	PF02796	resolvase	Replication/Recombination/Repair	Helix-turn-helix domain of resolvase
TRINITY_DN49377_c0_g1_i1	0.0233333	gb|AAK37618.1|ARO:3005008|Txr	ARO:3005008	tetracycline antibiotic	antibiotic efflux	PF02796	resolvase	Replication/Recombination/Repair	Helix-turn-helix domain of resolvase
TRINITY_DN49377_c0_g1_i2	0.00666667	gb|AAK37618.1|ARO:3005008|Txr	ARO:3005008	tetracycline antibiotic	antibiotic efflux	PF02796	resolvase	Replication/Recombination/Repair	Helix-turn-helix domain of resolvase
TRINITY_DN49810_c0_g2_i2	0.0133333	gb|AAG07762.1|ARO:3003030|mexV	ARO:3003030	disinfecting agents and antiseptics;fluoroquinolone antibiotic;macrolide antibiotic;phenicol antibiotic;tetracycline antibiotic	antibiotic efflux	PF02796	resolvase	Replication/Recombination/Repair	Helix-turn-helix domain of resolvase
TRINITY_DN39548_c0_g1_i1	0.276667	gb|AMP42147.1|ARO:3004442|tet(W/N/W)	ARO:3004442	tetracycline antibiotic	antibiotic target protection	PF05598	Transposase	Integration/excision	Transposase domain (DUF772)
