# Supplementary material for: Geographical distribution of mobile genetic elements in microbial communities along the Yucatan coast
Source: PLoS One. 2024 Apr 29;19(4):e0301642. doi: 10.1371/journal.pone.0301642 (PMC11057721; doi:10.1371/journal.pone.0301642)
Supplement: S8 Table — (XLSX) [file pone.0301642.s008.xlsx]

## Sheet: S8_Table
S8 Table. Transcripts identified as MGE and associated to ARGs using the CARD database at the Progreso site.
TRINITY_ID	TPM	CARD_ANOTATION	ARO ID	Antibiotic drug	Mechanism	HMM_ID	MGEfams_annotation	mobileOG-db_protein_families	MobileOG_ANOTATION
TRINITY_DN511173_c1_g2_i1	0.05	gb|ADZ12699.1|ARO:3005091|RanA	ARO:3005091	aminoglycoside antibiotic	antibiotic efflux	TIGR03783	conjugation	Stability/Transfer/Defense	Bac_Flav_CT_G: Bacteroides conjugation system ATPase, TraG family
TRINITY_DN79165_c0_g1_i1	0.11	gb|ADZ12699.1|ARO:3005091|RanA	ARO:3005091	aminoglycoside antibiotic	antibiotic efflux	TIGR03783	conjugation	Stability/Transfer/Defense	Bac_Flav_CT_G: Bacteroides conjugation system ATPase, TraG family
TRINITY_DN811659_c0_g1_i1	0.06	gb|AAV85982.1|ARO:3000535|macB	ARO:3000535	macrolide antibiotic	antibiotic efflux	TIGR03783	conjugation	Stability/Transfer/Defense	Bac_Flav_CT_G: Bacteroides conjugation system ATPase, TraG family
TRINITY_DN238440_c0_g1_i1	0.15	gb|AAV85982.1|ARO:3000535|macB	ARO:3000535	macrolide antibiotic	antibiotic efflux	T4SS-DNA_transf	Conjugative	Stability/Transfer/Defense	Type IV secretory system Conjugative DNA transfer
TRINITY_DN363477_c0_g1_i1	0.1	gb|AAF67494.2|ARO:3002522|novA	ARO:3002522	aminocoumarin antibiotic	antibiotic efflux	TIGR02759	conjugative	Stability/Transfer/Defense	TraD_Ftype: type IV conjugative transfer system coupling protein TraD
TRINITY_DN394710_c0_g1_i1	0.17	gb|AAC74000.1|ARO:3003950|msbA	ARO:3003950	nitroimidazole antibiotic	antibiotic efflux	TIGR03743	conjugative	Stability/Transfer/Defense	SXT_TraD: conjugative coupling factor TraD, SXT/TOL subfamily
TRINITY_DN422012_c0_g1_i1	0.03	gb|AKA86814|ARO:3003746|optrA	ARO:3003746	oxazolidinone antibiotic;phenicol antibiotic	antibiotic target protection	TIGR02782	conjugative	Stability/Transfer/Defense	TrbB_P: P-type conjugative transfer ATPase TrbB
TRINITY_DN494395_c3_g1_i1	0.03	gb|WP_104671188.1|ARO:3003948|efrA	ARO:3003948	fluoroquinolone antibiotic;macrolide antibiotic;rifamycin antibiotic	antibiotic efflux	T4SS-DNA_transf	Conjugative	Stability/Transfer/Defense	Type IV secretory system Conjugative DNA transfer
TRINITY_DN494395_c6_g2_i1	0.2	gb|AAV85982.1|ARO:3000535|macB	ARO:3000535	macrolide antibiotic	antibiotic efflux	TIGR02768	conjugative	Stability/Transfer/Defense	TraA_Ti: Ti-type conjugative transfer relaxase TraA
TRINITY_DN494395_c6_g2_i2	0.1	gb|AAV85982.1|ARO:3000535|macB	ARO:3000535	macrolide antibiotic	antibiotic efflux	TIGR02768	conjugative	Stability/Transfer/Defense	TraA_Ti: Ti-type conjugative transfer relaxase TraA
TRINITY_DN495872_c7_g2_i1	0.14	gb|AAV85982.1|ARO:3000535|macB	ARO:3000535	macrolide antibiotic	antibiotic efflux	TIGR02768	conjugative	Stability/Transfer/Defense	TraA_Ti: Ti-type conjugative transfer relaxase TraA
TRINITY_DN496972_c1_g3_i1	0.12	gb|ADZ12699.1|ARO:3005091|RanA	ARO:3005091	aminoglycoside antibiotic	antibiotic efflux	TIGR02768	conjugative	Stability/Transfer/Defense	TraA_Ti: Ti-type conjugative transfer relaxase TraA
TRINITY_DN504751_c7_g2_i1	0.11	gb|SOX29786.1|ARO:3004730|tva(A)	ARO:3004730	pleuromutilin antibiotic	antibiotic target protection	TIGR02782	conjugative	Stability/Transfer/Defense	TrbB_P: P-type conjugative transfer ATPase TrbB
TRINITY_DN505796_c10_g1_i2	0.03	gb|ADZ12699.1|ARO:3005091|RanA	ARO:3005091	aminoglycoside antibiotic	antibiotic efflux	TIGR02768	conjugative	Stability/Transfer/Defense	TraA_Ti: Ti-type conjugative transfer relaxase TraA
TRINITY_DN505796_c11_g1_i1	0.16	gb|ADZ12699.1|ARO:3005091|RanA	ARO:3005091	aminoglycoside antibiotic	antibiotic efflux	TIGR02768	conjugative	Stability/Transfer/Defense	TraA_Ti: Ti-type conjugative transfer relaxase TraA
TRINITY_DN506745_c3_g1_i1	0.11	gb|AAC74000.1|ARO:3003950|msbA	ARO:3003950	nitroimidazole antibiotic	antibiotic efflux	TIGR02741	conjugative	Stability/Transfer/Defense	TraQ: type-F conjugative transfer system pilin chaperone TraQ
TRINITY_DN507714_c1_g2_i2	0.05	gb|AAD51347.1|ARO:3003067|smeS	ARO:3003067	aminoglycoside antibiotic;cephalosporin;cephamycin;penam	antibiotic efflux	TIGR03752	conjugative	Stability/Transfer/Defense	conj_TIGR03750: conjugative transfer region protein, TIGR03750 family
TRINITY_DN507751_c9_g3_i1	0.86	gb|AAK37618.1|ARO:3005008|Txr	ARO:3005008	tetracycline antibiotic	antibiotic efflux	TIGR03756	conjugative	Stability/Transfer/Defense	conj_TIGR03755: integrating conjugative element protein, PFL_4711 family
TRINITY_DN507791_c5_g1_i2	0.13	gb|AAA99504.1|ARO:3002987|bcrA	ARO:3002987	peptide antibiotic	antibiotic efflux	TIGR02782	conjugative	Stability/Transfer/Defense	TrbB_P: P-type conjugative transfer ATPase TrbB
TRINITY_DN508020_c8_g1_i1	0.12	gb|AAK37618.1|ARO:3005008|Txr	ARO:3005008	tetracycline antibiotic	antibiotic efflux	TIGR03474	conjugative	Stability/Transfer/Defense	TrbB_P: P-type conjugative transfer ATPase TrbB
TRINITY_DN516506_c0_g1_i5	0.56	gb|AAV85982.1|ARO:3000535|macB	ARO:3000535	macrolide antibiotic	antibiotic efflux	TIGR03755	conjugative	Stability/Transfer/Defense	conj_TIGR03752: integrating conjugative element protein, PFL_4705 family
TRINITY_DN564609_c0_g1_i1	0.08	gb|AAV85982.1|ARO:3000535|macB	ARO:3000535	macrolide antibiotic	antibiotic efflux	TIGR02768	conjugative	Stability/Transfer/Defense	TraA_Ti: Ti-type conjugative transfer relaxase TraA
TRINITY_DN574462_c0_g1_i1	0.09	gb|AAK76137.1|ARO:3000024|patA	ARO:3000024	fluoroquinolone antibiotic	antibiotic efflux	TIGR02768	conjugative	Stability/Transfer/Defense	TraA_Ti: Ti-type conjugative transfer relaxase TraA
TRINITY_DN620666_c0_g1_i1	0.12	gb|AAC74000.1|ARO:3003950|msbA	ARO:3003950	nitroimidazole antibiotic	antibiotic efflux	TIGR02759	conjugative	Stability/Transfer/Defense	TraD_Ftype: type IV conjugative transfer system coupling protein TraD
TRINITY_DN738662_c0_g1_i1	0.19	gb|AAC73564.1|ARO:3000216|acrB	ARO:3000216	cephalosporin;disinfecting agents and antiseptics;fluoroquinolone antibiotic;glycylcycline;penam;phenicol antibiotic;rifamycin antibiotic;tetracycline antibiotic	antibiotic efflux	TIGR03750	conjugative	Stability/Transfer/Defense	SXT_TraD: conjugative coupling factor TraD, SXT/TOL subfamily
TRINITY_DN76507_c0_g1_i1	0.13	gb|AAC74000.1|ARO:3003950|msbA	ARO:3003950	nitroimidazole antibiotic	antibiotic efflux	TIGR02768	conjugative	Stability/Transfer/Defense	TraA_Ti: Ti-type conjugative transfer relaxase TraA
TRINITY_DN844697_c0_g1_i1	0.06	gb|AAK76137.1|ARO:3000024|patA	ARO:3000024	fluoroquinolone antibiotic	antibiotic efflux	TIGR02768	conjugative	Stability/Transfer/Defense	TraA_Ti: Ti-type conjugative transfer relaxase TraA
TRINITY_DN94600_c0_g1_i1	0.11	gb|CDO61516.1|ARO:3003949|efrB	ARO:3003949	fluoroquinolone antibiotic;macrolide antibiotic;rifamycin antibiotic	antibiotic efflux	TIGR03783	conjugative	Stability/Transfer/Defense	ICE_TraI_Pfluor: integrating conjugative element relaxase, PFGI-1 class
TRINITY_DN222758_c0_g1_i1	0.07	gb|BAB36671.1|ARO:3000832|evgA	ARO:3000832	fluoroquinolone antibiotic;macrolide antibiotic;penam;tetracycline antibiotic	antibiotic efflux	RepB	plasmid	Phage	RepB plasmid partitioning protein
TRINITY_DN340576_c0_g1_i1	0.1	gb|AAK76136.1|ARO:3000025|patB	ARO:3000025	fluoroquinolone antibiotic	antibiotic efflux	TIGR03743	plasmid	Phage	incFII_RepA: incFII family plasmid replication initiator RepA
TRINITY_DN505103_c1_g1_i1	0.04	gb|BAD59497.1|ARO:3000501|Nocardia	ARO:3000501	peptide antibiotic;rifamycin antibiotic	antibiotic target alteration;antibiotic target replacement	Rep_2	Plasmid	Phage	Plasmid replication protein
TRINITY_DN507720_c10_g1_i1	0.1	gb|APB03214.1|ARO:3003980|tetA(48)	ARO:3003980	tetracycline antibiotic	antibiotic efflux	Plasmid_stab_B	Plasmid	Phage	Plasmid stability protein
TRINITY_DN462392_c0_g1_i2	0.1	gb|AAA26793|ARO:3003748|oleC	ARO:3003748	macrolide antibiotic	antibiotic efflux	TIGR02237	recombination	Replication/Recombination/Repair	recomb_radB: DNA repair and recombination protein RadB
TRINITY_DN464419_c0_g3_i1	0.11	gb|AAV85982.1|ARO:3000535|macB	ARO:3000535	macrolide antibiotic	antibiotic efflux	TIGR02237	recombination	Replication/Recombination/Repair	recomb_radB: DNA repair and recombination protein RadB
TRINITY_DN494541_c0_g1_i2	0.07	gb|AAK76136.1|ARO:3000025|patB	ARO:3000025	fluoroquinolone antibiotic	antibiotic efflux	TIGR00607	recombination	Replication/Recombination/Repair	rad52: recombination protein rad52
TRINITY_DN496972_c1_g1_i2	0.02	gb|ADZ12699.1|ARO:3005091|RanA	ARO:3005091	aminoglycoside antibiotic	antibiotic efflux	RecA	recombination	Replication/Recombination/Repair	recA bacterial DNA recombination protein
TRINITY_DN499988_c0_g1_i1	0.1	gb|ADZ12699.1|ARO:3005091|RanA	ARO:3005091	aminoglycoside antibiotic	antibiotic efflux	RecA	recombination	Replication/Recombination/Repair	recA bacterial DNA recombination protein
TRINITY_DN500889_c6_g2_i1	0.06	gb|AAV85982.1|ARO:3000535|macB	ARO:3000535	macrolide antibiotic	antibiotic efflux	TIGR02237	recombination	Replication/Recombination/Repair	recomb_radB: DNA repair and recombination protein RadB
TRINITY_DN503610_c4_g2_i2	0.1	gb|AAD51347.1|ARO:3003067|smeS	ARO:3003067	aminoglycoside antibiotic;cephalosporin;cephamycin;penam	antibiotic efflux	TIGR02419	recombination	Replication/Recombination/Repair	recomb_radB: DNA repair and recombination protein RadB
TRINITY_DN504063_c1_g2_i1	0.11	gb|AAA99504.1|ARO:3002987|bcrA	ARO:3002987	peptide antibiotic	antibiotic efflux	RecA	recombination	Replication/Recombination/Repair	recA bacterial DNA recombination protein
TRINITY_DN504720_c5_g1_i1	0.06	gb|AAA99504.1|ARO:3002987|bcrA	ARO:3002987	peptide antibiotic	antibiotic efflux	TIGR02237	recombination	Replication/Recombination/Repair	recomb_radB: DNA repair and recombination protein RadB
TRINITY_DN509118_c8_g2_i2	0.16	gb|AAV85982.1|ARO:3000535|macB	ARO:3000535	macrolide antibiotic	antibiotic efflux	TIGR02237	recombination	Replication/Recombination/Repair	recomb_radB: DNA repair and recombination protein RadB
TRINITY_DN516940_c0_g1_i3	0.11	gb|ADZ12699.1|ARO:3005091|RanA	ARO:3005091	aminoglycoside antibiotic	antibiotic efflux	TIGR02237	recombination	Replication/Recombination/Repair	recomb_radB: DNA repair and recombination protein RadB
TRINITY_DN688535_c0_g1_i1	0.11	gb|AAA26793|ARO:3003748|oleC	ARO:3003748	macrolide antibiotic	antibiotic efflux	RecA	recombination	Replication/Recombination/Repair	recA bacterial DNA recombination protein
TRINITY_DN759353_c0_g1_i1	0.06	gb|AAV85982.1|ARO:3000535|macB	ARO:3000535	macrolide antibiotic	antibiotic efflux	TIGR02237	recombination	Replication/Recombination/Repair	recomb_radB: DNA repair and recombination protein RadB
TRINITY_DN90776_c0_g1_i1	0.03	gb|XP_753111.1|ARO:3003942|abcA	ARO:3003942	cephalosporin;penam;peptide antibiotic	antibiotic efflux	TIGR02237	recombination	Replication/Recombination/Repair	recomb_radB: DNA repair and recombination protein RadB
TRINITY_DN183054_c0_g1_i1	0.14	gb|AAK37618.1|ARO:3005008|Txr	ARO:3005008	tetracycline antibiotic	antibiotic efflux	HTH_7	resolvase	Replication/Recombination/Repair	Helix-turn-helix domain of resolvase
TRINITY_DN20478_c0_g1_i1	0.19	gb|AAK37618.1|ARO:3005008|Txr	ARO:3005008	tetracycline antibiotic	antibiotic efflux	HTH_7	resolvase	Replication/Recombination/Repair	Helix-turn-helix domain of resolvase
TRINITY_DN360825_c0_g3_i1	0.1	gb|BAB36671.1|ARO:3000832|evgA	ARO:3000832	fluoroquinolone antibiotic;macrolide antibiotic;penam;tetracycline antibiotic	antibiotic efflux	HTH_7	resolvase	Replication/Recombination/Repair	Helix-turn-helix domain of resolvase
TRINITY_DN412685_c0_g1_i1	0.05	gb|BAB36671.1|ARO:3000832|evgA	ARO:3000832	fluoroquinolone antibiotic;macrolide antibiotic;penam;tetracycline antibiotic	antibiotic efflux	HTH_7	resolvase	Replication/Recombination/Repair	Helix-turn-helix domain of resolvase
TRINITY_DN501026_c17_g3_i1	0.19	gb|AAF67494.2|ARO:3002522|novA	ARO:3002522	aminocoumarin antibiotic	antibiotic efflux	RuvX	resolvase	Replication/Recombination/Repair	Holliday junction resolvase
TRINITY_DN505666_c9_g1_i1	0.09	gb|ADZ12699.1|ARO:3005091|RanA	ARO:3005091	aminoglycoside antibiotic	antibiotic efflux	HTH_7	resolvase	Replication/Recombination/Repair	Helix-turn-helix domain of resolvase
TRINITY_DN506401_c0_g1_i1	0.13	gb|AIA08936.1|ARO:3000444|rphA	ARO:3000444	rifamycin antibiotic	antibiotic inactivation	HTH_7	resolvase	Replication/Recombination/Repair	Helix-turn-helix domain of resolvase
TRINITY_DN508214_c7_g1_i1	0.02	gb|AAK37618.1|ARO:3005008|Txr	ARO:3005008	tetracycline antibiotic	antibiotic efflux	HTH_7	resolvase	Replication/Recombination/Repair	Helix-turn-helix domain of resolvase
TRINITY_DN508285_c8_g5_i1	0.18	gb|AAK37618.1|ARO:3005008|Txr	ARO:3005008	tetracycline antibiotic	antibiotic efflux	HTH_7	resolvase	Replication/Recombination/Repair	Helix-turn-helix domain of resolvase
TRINITY_DN508897_c9_g5_i3	0.25	gb|AAK37618.1|ARO:3005008|Txr	ARO:3005008	tetracycline antibiotic	antibiotic efflux	HTH_7	resolvase	Replication/Recombination/Repair	Helix-turn-helix domain of resolvase
TRINITY_DN114406_c0_g1_i1	0.11	gb|BAD59497.1|ARO:3000501|Nocardia	ARO:3000501	peptide antibiotic;rifamycin antibiotic	antibiotic target alteration;antibiotic target replacement	Transposase_20	Transposase	Integration/excision	Transposase IS116/IS110/IS902 family
TRINITY_DN213280_c0_g1_i1	0.13	gb|AEY83581|ARO:3000510|mupB	ARO:3000510	mupirocin-like antibiotic	antibiotic target alteration	Zn_Tnp_IS1595	Transposase	Integration/excision	Transposase zinc-ribbon domain
TRINITY_DN328278_c0_g1_i1	0.09	gb|BAE85478.1|ARO:3003728|vanRI	ARO:3003728	glycopeptide antibiotic	antibiotic target alteration	DBD_Tnp_Mut	transposase	Integration/excision	MuDR family transposase
TRINITY_DN420366_c0_g2_i1	0.03	gb|CAA79966.1|ARO:3003665|NmcR	ARO:3003665	carbapenem;cephalosporin;cephamycin;penam	antibiotic inactivation	HTH_Tnp_ISL3	transposase	Integration/excision	Helix-turn-helix domain of transposase family ISL3
TRINITY_DN474645_c1_g1_i1	0.08	gb|CAA53189|ARO:3000521|mupA	ARO:3000521	mupirocin-like antibiotic	antibiotic target alteration	OrfB_Zn_ribbon	transposase	Integration/excision	Putative transposase DNA-binding domain
TRINITY_DN508020_c15_g1_i1	0.19	gb|AAK37618.1|ARO:3005008|Txr	ARO:3005008	tetracycline antibiotic	antibiotic efflux	HTH_Tnp_ISL3	transposase	Integration/excision	Helix-turn-helix domain of transposase family ISL3
TRINITY_DN508283_c6_g1_i1	0.15	gb|CAA37477.1|ARO:3002891|otr(A)	ARO:3002891	tetracycline antibiotic	antibiotic target protection	HTH_Tnp_Tc5	transposase	Integration/excision	Tc5 transposase DNA-binding domain
TRINITY_DN509328_c6_g1_i2	0.14	gb|AAC75429.1|ARO:3000833|evgS	ARO:3000833	fluoroquinolone antibiotic;macrolide antibiotic;penam;tetracycline antibiotic	antibiotic efflux	Zn_Tnp_IS91	Transposase	Integration/excision	Transposase zinc-binding domain
TRINITY_DN512023_c4_g6_i1	0.31	gb|AAK37618.1|ARO:3005008|Txr	ARO:3005008	tetracycline antibiotic	antibiotic efflux	HTH_Tnp_1	Transposase	Integration/excision	Transposase
TRINITY_DN513071_c3_g2_i1	0.1	gb|BAD59497.1|ARO:3000501|Nocardia	ARO:3000501	peptide antibiotic;rifamycin antibiotic	antibiotic target alteration;antibiotic target replacement	Zn_Tnp_IS91	Transposase	Integration/excision	Transposase zinc-binding domain
