# Supplementary material for: Geographical distribution of mobile genetic elements in microbial communities along the Yucatan coast
Source: PLoS One. 2024 Apr 29;19(4):e0301642. doi: 10.1371/journal.pone.0301642 (PMC11057721; doi:10.1371/journal.pone.0301642)
Supplement: S9 Table — (XLSX) [file pone.0301642.s009.xlsx]

## Sheet: S9_Table
S9 Table. Transcripts identified as MGE and associated to ARGs using the CARD database at the Dzilam site.
TRINITY_ID	TPM	CARD_ANOTATION	ARO ID	Antibiotic drug	Mechanism	HMM_ID	MGEfams_annotation	mobileOG-db_protein_families	MobileOG_ANOTATION
TRINITY_DN501665_c10_g1_i2	0.08	gb|AAV85982.1|ARO:3000535|macB	ARO:3000535	macrolide antibiotic	antibiotic efflux	TraD	Conjugal	Stability/Transfer/Defense	Conjugal transfer protein TraD
TRINITY_DN925976_c0_g1_i1	0.15	gb|CDO61516.1|ARO:3003949|efrB	ARO:3003949	fluoroquinolone antibiotic;macrolide antibiotic;rifamycin antibiotic	antibiotic efflux	TIGR03783	conjugation	Stability/Transfer/Defense	Bac_Flav_CT_G: Bacteroides conjugation system ATPase, TraG family
TRINITY_DN103851_c0_g1_i1	0.13	gb|ANZ79240.1|ARO:3004035|tetA(60)	ARO:3004035	tetracycline antibiotic	antibiotic efflux	TIGR02759	conjugative	Stability/Transfer/Defense	TraD_Ftype: type IV conjugative transfer system coupling protein TraD
TRINITY_DN363477_c0_g1_i1	0.11	gb|AAF67494.2|ARO:3002522|novA	ARO:3002522	aminocoumarin antibiotic	antibiotic efflux	TIGR02759	conjugative	Stability/Transfer/Defense	TraD_Ftype: type IV conjugative transfer system coupling protein TraD
TRINITY_DN394710_c0_g1_i1	0.15	gb|AAC74000.1|ARO:3003950|msbA	ARO:3003950	nitroimidazole antibiotic	antibiotic efflux	TIGR03743	conjugative	Stability/Transfer/Defense	SXT_TraD: conjugative coupling factor TraD, SXT/TOL subfamily
TRINITY_DN422012_c0_g1_i1	0.32	gb|AKA86814|ARO:3003746|optrA	ARO:3003746	oxazolidinone antibiotic;phenicol antibiotic	antibiotic target protection	TIGR02782	conjugative	Stability/Transfer/Defense	TrbB_P: P-type conjugative transfer ATPase TrbB
TRINITY_DN465304_c0_g1_i1	0.19	gb|AAV85982.1|ARO:3000535|macB	ARO:3000535	macrolide antibiotic	antibiotic efflux	TIGR02782	conjugative	Stability/Transfer/Defense	TrbB_P: P-type conjugative transfer ATPase TrbB
TRINITY_DN496731_c0_g1_i2	0.07	gb|APB03214.1|ARO:3003980|tetA(48)	ARO:3003980	tetracycline antibiotic	antibiotic efflux	TIGR02768	conjugative	Stability/Transfer/Defense	TraA_Ti: Ti-type conjugative transfer relaxase TraA
TRINITY_DN498823_c0_g1_i1	0.11	gb|ADZ12699.1|ARO:3005091|RanA	ARO:3005091	aminoglycoside antibiotic	antibiotic efflux	TIGR02768	conjugative	Stability/Transfer/Defense	TraA_Ti: Ti-type conjugative transfer relaxase TraA
TRINITY_DN502126_c0_g1_i2	0.07	gb|AAV85982.1|ARO:3000535|macB	ARO:3000535	macrolide antibiotic	antibiotic efflux	TIGR02768	conjugative	Stability/Transfer/Defense	TraA_Ti: Ti-type conjugative transfer relaxase TraA
TRINITY_DN506361_c0_g2_i1	0.1	gb|AAV85982.1|ARO:3000535|macB	ARO:3000535	macrolide antibiotic	antibiotic efflux	TIGR02768	conjugative	Stability/Transfer/Defense	TraA_Ti: Ti-type conjugative transfer relaxase TraA
TRINITY_DN509204_c0_g1_i1	0.03	gb|APB03214.1|ARO:3003980|tetA(48)	ARO:3003980	tetracycline antibiotic	antibiotic efflux	TIGR02768	conjugative	Stability/Transfer/Defense	TraA_Ti: Ti-type conjugative transfer relaxase TraA
TRINITY_DN509204_c0_g1_i2	0.07	gb|APB03214.1|ARO:3003980|tetA(48)	ARO:3003980	tetracycline antibiotic	antibiotic efflux	TIGR02768	conjugative	Stability/Transfer/Defense	TraA_Ti: Ti-type conjugative transfer relaxase TraA
TRINITY_DN515128_c0_g1_i1	0.12	gb|AAC36944.1|ARO:3003006|blt	ARO:3003006	disinfecting agents and antiseptics;fluoroquinolone antibiotic	antibiotic efflux	TIGR03760	conjugative	Stability/Transfer/Defense	conj_TIGR03756: integrating conjugative element protein, PFL_4710 family
TRINITY_DN515259_c0_g1_i1	0.08	gb|CDO61516.1|ARO:3003949|efrB	ARO:3003949	fluoroquinolone antibiotic;macrolide antibiotic;rifamycin antibiotic	antibiotic efflux	TIGR02768	conjugative	Stability/Transfer/Defense	TraD_Ftype: type IV conjugative transfer system coupling protein TraD
TRINITY_DN515803_c0_g1_i2	0.76	gb|XP_753111.1|ARO:3003942|abcA	ARO:3003942	cephalosporin;penam;peptide antibiotic	antibiotic efflux	TIGR02768	conjugative	Stability/Transfer/Defense	TraA_Ti: Ti-type conjugative transfer relaxase TraA
TRINITY_DN515803_c0_g1_i5	0.03	gb|XP_753111.1|ARO:3003942|abcA	ARO:3003942	cephalosporin;penam;peptide antibiotic	antibiotic efflux	TIGR02768	conjugative	Stability/Transfer/Defense	TraA_Ti: Ti-type conjugative transfer relaxase TraA
TRINITY_DN515803_c0_g2_i1	0.54	gb|XP_753111.1|ARO:3003942|abcA	ARO:3003942	cephalosporin;penam;peptide antibiotic	antibiotic efflux	TIGR02768	conjugative	Stability/Transfer/Defense	TraA_Ti: Ti-type conjugative transfer relaxase TraA
TRINITY_DN517645_c3_g11_i1	4.08	gb|XP_753111.1|ARO:3003942|abcA	ARO:3003942	cephalosporin;penam;peptide antibiotic	antibiotic efflux	TIGR02768	conjugative	Stability/Transfer/Defense	TraA_Ti: Ti-type conjugative transfer relaxase TraA
TRINITY_DN519400_c1_g1_i6	0.01	gb|ANZ79240.1|ARO:3004035|tetA(60)	ARO:3004035	tetracycline antibiotic	antibiotic efflux	TIGR02759	conjugative	Stability/Transfer/Defense	TraQ: type-F conjugative transfer system pilin chaperone TraQ
TRINITY_DN816747_c0_g1_i1	0.08	gb|CDO61516.1|ARO:3003949|efrB	ARO:3003949	fluoroquinolone antibiotic;macrolide antibiotic;rifamycin antibiotic	antibiotic efflux	TIGR02768	conjugative	Stability/Transfer/Defense	TraA_Ti: Ti-type conjugative transfer relaxase TraA
TRINITY_DN90288_c0_g1_i1	3.35	gb|ADZ12699.1|ARO:3005091|RanA	ARO:3005091	aminoglycoside antibiotic	antibiotic efflux	TIGR02768	conjugative	Stability/Transfer/Defense	TraA_Ti: Ti-type conjugative transfer relaxase TraA
TRINITY_DN90776_c0_g1_i1	10.64	gb|XP_753111.1|ARO:3003942|abcA	ARO:3003942	cephalosporin;penam;peptide antibiotic	antibiotic efflux	TIGR02782	conjugative	Stability/Transfer/Defense	TraA_Ti: Ti-type conjugative transfer relaxase TraA
TRINITY_DN472159_c0_g1_i1	0.22	gb|AET10445.1|ARO:3004033|tetB(46)	ARO:3004033	tetracycline antibiotic	antibiotic efflux	TIGR02525	plasmid	Phage	plasmid_TraJ: plasmid transfer ATPase TraJ
TRINITY_DN489298_c0_g1_i1	0.35	gb|ANZ79241.1|ARO:3004036|tetB(60)	ARO:3004036	tetracycline antibiotic	antibiotic efflux	TIGR02525	plasmid	Phage	plasmid_TraJ: plasmid transfer ATPase TraJ
TRINITY_DN503282_c0_g1_i1	0.21	gb|ANZ79241.1|ARO:3004036|tetB(60)	ARO:3004036	tetracycline antibiotic	antibiotic efflux	TIGR02525	plasmid	Phage	plasmid_TraJ: plasmid transfer ATPase TraJ
TRINITY_DN503967_c0_g1_i1	0.15	gb|AIA35096.1|ARO:3005059|LptD	ARO:3005059	aminocoumarin antibiotic;carbapenem;peptide antibiotic;rifamycin antibiotic	antibiotic efflux	KORA	plasmid	Phage	TrfB plasmid transcriptional repressor
TRINITY_DN513659_c0_g2_i1	0.09	gb|ADZ12699.1|ARO:3005091|RanA	ARO:3005091	aminoglycoside antibiotic	antibiotic efflux	TIGR02741	plasmid	Phage	plasmid_TraJ: plasmid transfer ATPase TraJ
TRINITY_DN516971_c0_g1_i1	1.18	gb|BAB36671.1|ARO:3000832|evgA	ARO:3000832	fluoroquinolone antibiotic;macrolide antibiotic;penam;tetracycline antibiotic	antibiotic efflux	KfrA_N	Plasmid	Phage	Plasmid replication region DNA-binding N-term
TRINITY_DN516971_c0_g1_i3	0.09	gb|BAB36671.1|ARO:3000832|evgA	ARO:3000832	fluoroquinolone antibiotic;macrolide antibiotic;penam;tetracycline antibiotic	antibiotic efflux	KfrA_N	Plasmid	Phage	Plasmid replication region DNA-binding N-term
TRINITY_DN837166_c0_g1_i1	0.13	gb|AET10445.1|ARO:3004033|tetB(46)	ARO:3004033	tetracycline antibiotic	antibiotic efflux	TIGR02525	plasmid	Phage	plasmid_TraJ: plasmid transfer ATPase TraJ
TRINITY_DN503426_c0_g1_i1	0.07	gb|ABD30512.1|ARO:3000839|arlS	ARO:3000839	disinfecting agents and antiseptics;fluoroquinolone antibiotic	antibiotic efflux	Recombinase	Recombinase	Replication/Recombination/Repair	Recombinase
TRINITY_DN235267_c0_g1_i1	0.05	gb|AAK76136.1|ARO:3000025|patB	ARO:3000025	fluoroquinolone antibiotic	antibiotic efflux	TIGR02237	recombination	Replication/Recombination/Repair	recomb_radB: DNA repair and recombination protein RadB
TRINITY_DN464419_c0_g3_i1	0.03	gb|AAV85982.1|ARO:3000535|macB	ARO:3000535	macrolide antibiotic	antibiotic efflux	TIGR02237	recombination	Replication/Recombination/Repair	recomb_radB: DNA repair and recombination protein RadB
TRINITY_DN471312_c0_g1_i1	0.36	gb|AAC75314.1|ARO:3003578|pmrF	ARO:3003578	peptide antibiotic	antibiotic target alteration	RecO_N	Recombination	Replication/Recombination/Repair	Recombination protein O N terminal
TRINITY_DN516940_c0_g1_i3	0.49	gb|ADZ12699.1|ARO:3005091|RanA	ARO:3005091	aminoglycoside antibiotic	antibiotic efflux	TIGR02237	recombination	Replication/Recombination/Repair	recomb_radB: DNA repair and recombination protein RadB
TRINITY_DN516940_c0_g1_i7	0.48	gb|ADZ12699.1|ARO:3005091|RanA	ARO:3005091	aminoglycoside antibiotic	antibiotic efflux	TIGR02237	recombination	Replication/Recombination/Repair	recomb_radB: DNA repair and recombination protein RadB
TRINITY_DN668229_c0_g1_i1	0.09	gb|XP_753111.1|ARO:3003942|abcA	ARO:3003942	cephalosporin;penam;peptide antibiotic	antibiotic efflux	TIGR02237	recombination	Replication/Recombination/Repair	recomb_radB: DNA repair and recombination protein RadB
TRINITY_DN688535_c0_g1_i1	0.1	gb|AAA26793|ARO:3003748|oleC	ARO:3003748	macrolide antibiotic	antibiotic efflux	RecA	recombination	Replication/Recombination/Repair	recA bacterial DNA recombination protein
TRINITY_DN865006_c0_g1_i1	0.07	gb|AAV85982.1|ARO:3000535|macB	ARO:3000535	macrolide antibiotic	antibiotic efflux	TIGR02237	recombination	Replication/Recombination/Repair	recomb_radB: DNA repair and recombination protein RadB
TRINITY_DN884522_c0_g1_i1	0.12	gb|ADZ12699.1|ARO:3005091|RanA	ARO:3005091	aminoglycoside antibiotic	antibiotic efflux	TIGR02237	recombination	Replication/Recombination/Repair	recomb_radB: DNA repair and recombination protein RadB
TRINITY_DN490958_c0_g1_i2	0.07	gb|AAK37618.1|ARO:3005008|Txr	ARO:3005008	tetracycline antibiotic	antibiotic efflux	HTH_7	resolvase	Replication/Recombination/Repair	Helix-turn-helix domain of resolvase
TRINITY_DN506494_c0_g1_i3	0.23	gb|ADZ12699.1|ARO:3005091|RanA	ARO:3005091	aminoglycoside antibiotic	antibiotic efflux	Resolvase	Resolvase	Replication/Recombination/Repair	Resolvase, N terminal domain
TRINITY_DN514374_c1_g1_i1	0.33	gb|AAV85982.1|ARO:3000535|macB	ARO:3000535	macrolide antibiotic	antibiotic efflux	HTH_7	resolvase	Replication/Recombination/Repair	Helix-turn-helix domain of resolvase
TRINITY_DN506138_c10_g1_i1	0.12	gb|AAK37618.1|ARO:3005008|Txr	ARO:3005008	tetracycline antibiotic	antibiotic efflux	Tnp_22_trimer	transposable	Transfer	L1 transposable element trimerization domain
TRINITY_DN498500_c13_g1_i1	4.29	gb|ADZ12699.1|ARO:3005091|RanA	ARO:3005091	aminoglycoside antibiotic	antibiotic efflux	HTH_Tnp_1_2	transposase	Integration/excision	Helix-turn-helix of insertion element transposase
TRINITY_DN501394_c0_g1_i1	0.21	gb|AAA99504.1|ARO:3002987|bcrA	ARO:3002987	peptide antibiotic	antibiotic efflux	HTH_Tnp_1_2	transposase	Integration/excision	Helix-turn-helix of insertion element transposase
TRINITY_DN93698_c0_g1_i1	1	gb|AAK37618.1|ARO:3005008|Txr	ARO:3005008	tetracycline antibiotic	antibiotic efflux	HTH_Tnp_ISL3	transposase	Integration/excision	Helix-turn-helix domain of transposase family ISL3
TRINITY_DN598999_c0_g1_i2	0.15	gb|BAB41874.1|ARO:3000815|mgrA	ARO:3000815	cephalosporin;disinfecting agents and antiseptics;fluoroquinolone antibiotic;penam;peptide antibiotic;tetracycline antibiotic	antibiotic efflux	TnsD	transposition	Integration/excision	Tn7-like transposition protein D
